# Supplementary material for: {4,4′-Dichloro-2,2′-[2,2-dimethyl­propane-1,3-diylbis(nitrilo­methanyl­ylidene)]diphenolato-κ4 O,N,N′,O′}nickel(II)
Source: Acta Crystallogr Sect E Struct Rep Online. 2011 Jun 18;67(Pt 7):m941. doi: 10.1107/S1600536811022732 (PMC3151962; doi:10.1107/S1600536811022732)
Supplement: Supplementary file 2 [file e-67-0m941-Isup2.hkl]

# 
# h,k,l, Fc-squared, Fo-squared, sigma(Fo-squared) and status flag 
# 
data_I
_shelx_title ' IRKK4_0m in P2(1)/n' 
_shelx_refln_list_code          4 
_shelx_F_calc_maximum      378.33 
_exptl_crystal_F_000       896.00 
_reflns_d_resolution_high  0.8331 
 
loop_ 
 _symmetry_equiv_pos_as_xyz 
 'x, y, z' 
 '-x+1/2, y+1/2, -z+1/2' 
 '-x, -y, -z' 
 'x-1/2, -y-1/2, z-1/2' 
 
_cell_length_a     6.9781 
_cell_length_b    23.2517 
_cell_length_c    11.8395 
_cell_angle_alpha  90.000 
_cell_angle_beta  105.828 
_cell_angle_gamma  90.000 
 
_shelx_F_squared_multiplier     1.000 
 
loop_ 
 _refln_index_h 
 _refln_index_k 
 _refln_index_l 
 _refln_F_squared_calc 
 _refln_F_squared_meas 
 _refln_F_squared_sigma 
 _refln_observed_status 
   2   0   0     7682.51     7987.27    204.60 o 
   4   0   0      146.56      186.79     61.88 o 
   6   0   0      813.65      796.98     64.79 o 
   8   0   0      255.22      236.43     58.97 o 
   1   1   0       74.66       53.88      6.29 o 
   2   1   0     1273.39     1240.26     23.04 o 
   3   1   0       16.38       16.56      6.23 o 
   4   1   0      279.66      249.54     16.41 o 
   5   1   0      624.21      646.82     28.72 o 
   6   1   0       15.25       13.33     19.19 o 
   7   1   0        7.15       45.27     34.50 o 
   8   1   0        2.16        3.92     25.03 o 
   1   2   0     1748.27     1632.26     23.88 o 
   2   2   0     7081.59     7168.18    100.79 o 
   3   2   0      131.41      128.51     12.85 o 
   4   2   0     6248.07     6136.14    111.09 o 
   5   2   0       29.81       22.53     13.46 o 
   6   2   0      388.70      421.08     32.41 o 
   7   2   0        7.49      -16.07     18.91 o 
   8   2   0      123.41      110.00     28.44 o 
   1   3   0      346.06      361.54     11.16 o 
   2   3   0    12805.94    12832.96    162.49 o 
   3   3   0      174.78      190.17     13.05 o 
   4   3   0      115.22      101.76     13.31 o 
   5   3   0       41.43       38.10     12.85 o 
   6   3   0       47.64      107.74     27.27 o 
   7   3   0       60.40       22.43     51.70 o 
   8   3   0        0.97      -30.68     24.53 o 
   0   4   0       30.38       13.61      7.44 o 
   1   4   0     4904.84     4926.79     70.97 o 
   2   4   0     4777.56     4798.18     70.32 o 
   3   4   0       67.59       74.32     10.12 o 
   4   4   0     2620.00     2600.15     52.67 o 
   5   4   0       43.57       67.51     15.01 o 
   6   4   0     2199.66     2224.80    130.39 o 
   7   4   0      204.81      200.70     35.50 o 
   1   5   0     1347.87     1362.16     25.26 o 
   2   5   0        8.12       19.78      5.28 o 
   3   5   0      590.38      646.06     21.56 o 
   4   5   0      173.61      181.39     16.86 o 
   5   5   0       14.16       14.03     13.29 o 
   6   5   0       84.31      113.63     29.27 o 
   7   5   0      516.69      498.78     47.45 o 
   0   6   0     5400.04     5427.80    106.97 o 
   1   6   0       73.31       68.05      9.39 o 
   2   6   0     1884.47     1840.02     30.64 o 
   3   6   0      795.54      818.10     32.07 o 
   4   6   0     1940.47     1966.67     45.46 o 
   5   6   0     1357.37     1388.46     46.10 o 
   6   6   0      394.09      350.87     52.85 o 
   7   6   0      285.97      342.62     44.38 o 
   1   7   0     3109.40     3288.02     51.64 o 
   2   7   0      884.23      933.03     22.44 o 
   3   7   0      208.77      220.04     10.97 o 
   4   7   0       67.16       92.12     15.74 o 
   5   7   0       80.29       74.27     18.73 o 
   6   7   0      104.85      110.61     29.84 o 
   7   7   0        0.79       12.51     28.69 o 
   0   8   0     4907.16     4846.48    101.52 o 
   1   8   0      709.06      680.08     22.68 o 
   2   8   0     2521.76     2501.66     46.26 o 
   3   8   0     1502.52     1371.08     29.81 o 
   4   8   0      540.48      574.53     31.05 o 
   5   8   0     1692.28     1732.52     55.34 o 
   6   8   0      446.42      514.25     51.20 o 
   7   8   0      207.95      208.18     39.57 o 
   1   9   0     1273.56     1301.01     29.87 o 
   2   9   0      358.50      436.23     21.04 o 
   3   9   0      130.41      133.01     12.04 o 
   4   9   0        4.06       23.11     16.29 o 
   5   9   0       32.73       60.62     20.29 o 
   6   9   0      243.07      280.55     51.71 o 
   7   9   0       18.53        5.64     29.78 o 
   0  10   0    10978.82    11121.89    300.98 o 
   1  10   0    23860.03    24637.23    395.61 o 
   2  10   0     2016.84     1965.64     50.46 o 
   3  10   0      256.83      288.13     25.48 o 
   4  10   0        6.70       -8.49     15.16 o 
   5  10   0      529.25      544.21     47.55 o 
   6  10   0      189.16      231.05     39.56 o 
   7  10   0      429.09      441.93     52.40 o 
   1  11   0       16.59       12.00     16.39 o 
   2  11   0       95.99      116.92     17.61 o 
   3  11   0     2644.77     2756.31     62.53 o 
   4  11   0      488.86      500.14     25.48 o 
   5  11   0      284.66      304.79     39.12 o 
   6  11   0       43.73       81.18     31.83 o 
   7  11   0       33.04       15.24     31.71 o 
   0  12   0     2657.94     2779.86    105.98 o 
   1  12   0     5163.12     5381.24    119.87 o 
   2  12   0      702.77      643.28     37.59 o 
   3  12   0     3974.50     3714.79     82.14 o 
   4  12   0      165.54      154.31     26.15 o 
   5  12   0      836.92      889.61     61.99 o 
   6  12   0       57.36       89.77     31.96 o 
   7  12   0       55.03       45.40     64.11 o 
   1  13   0      921.17      950.85     47.08 o 
   2  13   0       23.32       23.80     15.96 o 
   3  13   0      157.20      177.27     24.35 o 
   4  13   0        7.79        9.69     16.19 o 
   5  13   0      210.42      198.51     36.91 o 
   6  13   0       33.87       30.44     33.32 o 
   7  13   0       51.74       72.15     38.97 o 
   0  14   0      108.50      132.65     73.53 o 
   1  14   0     6214.80     5969.28    134.93 o 
   2  14   0      425.93      445.06     34.60 o 
   3  14   0      935.14      977.09     50.16 o 
   4  14   0      601.29      624.74     39.74 o 
   5  14   0      955.22     1115.34     72.55 o 
   6  14   0       47.66       17.92     30.77 o 
   1  15   0      580.30      600.87     41.43 o 
   2  15   0      369.61      327.31     32.57 o 
   3  15   0       10.52       -2.07     18.52 o 
   4  15   0       19.54        7.75     17.39 o 
   5  15   0      578.84      614.94     56.57 o 
   6  15   0       61.49       35.05     32.34 o 
   0  16   0     1325.01     1564.38     96.63 o 
   1  16   0     1132.30     1149.52     58.13 o 
   2  16   0       42.97       33.29     20.68 o 
   3  16   0     5131.73     5013.03    124.54 o 
   4  16   0       23.21       -9.07     28.21 o 
   5  16   0       44.62       54.50     31.42 o 
   6  16   0       14.96       40.27     35.26 o 
   1  17   0      141.99      120.22     26.89 o 
   2  17   0      621.61      620.31     44.93 o 
   3  17   0       23.14       41.44     21.70 o 
   4  17   0        0.22       -5.64     17.27 o 
   5  17   0      323.73      319.81     46.42 o 
   6  17   0        0.20      -27.94     30.01 o 
   0  18   0       40.16       73.64     34.97 o 
   1  18   0     3057.68     3183.03     95.43 o 
   2  18   0      301.97      299.15     35.25 o 
   3  18   0      207.49      221.61     32.83 o 
   4  18   0      388.83      359.53     38.94 o 
   5  18   0      408.77      394.04     55.81 o 
   6  18   0        0.17      -26.47     30.69 o 
   1  19   0      928.65      969.11     58.82 o 
   2  19   0      393.58      345.51     41.40 o 
   3  19   0      507.17      528.70     50.17 o 
   4  19   0       48.98       50.70     27.74 o 
   5  19   0        1.24       13.93     30.36 o 
   0  20   0     1501.42     1304.14     98.43 o 
   1  20   0     1609.52     1700.59     80.93 o 
   2  20   0       96.26       73.31     28.02 o 
   3  20   0      398.49      444.41     50.23 o 
   4  20   0      233.63      197.76     35.52 o 
   5  20   0      335.45      355.63     69.92 o 
   1  21   0      206.99      163.35     34.14 o 
   2  21   0      844.41      680.95     54.42 o 
   3  21   0        5.26      -14.72     24.55 o 
   4  21   0      109.22       76.65     29.43 o 
   5  21   0      112.22      113.11     57.20 o 
   0  22   0       22.05        4.16     40.04 o 
   1  22   0      721.38      676.36     54.09 o 
   2  22   0      396.29      381.98     43.45 o 
   3  22   0      216.69      251.55     40.91 o 
   4  22   0      258.76      297.90     41.63 o 
   1  23   0      179.99      162.65     34.53 o 
   2  23   0      123.42      115.46     33.38 o 
   3  23   0      117.10      101.05     32.77 o 
   4  23   0       87.27      121.07     33.88 o 
   0  24   0     1279.72     1298.12    109.64 o 
   1  24   0      522.47      558.09     52.81 o 
   2  24   0      164.69      153.21     38.66 o 
   3  24   0      232.11      302.13     59.88 o 
   4  24   0       38.78       60.79     32.18 o 
   1  25   0        0.51       27.64     31.51 o 
   2  25   0      182.17      193.56     39.30 o 
   3  25   0        0.54      -17.67     35.75 o 
   0  26   0        4.46      100.70     50.16 o 
   1  26   0      642.72      828.38    156.75 o 
   2  26   0      589.74      644.09     61.30 o 
   1  27   0      105.79      115.60     41.76 o 
   2  27   0        6.51       28.45     36.68 o 
  -7   0   1       70.87       58.96     28.52 o 
  -5   0   1      149.66      169.57     19.03 o 
  -3   0   1        0.18       30.58     23.30 o 
  -1   0   1      498.17      375.64     33.49 o 
   1   0   1    11719.84    11430.96    181.13 o 
   3   0   1      256.16      216.99     18.94 o 
   5   0   1      125.39      121.92     21.46 o 
   7   0   1       11.57       26.66     44.41 o 
  -8   1   1      282.79      294.58     68.89 o 
  -7   1   1       14.16       53.82     22.55 o 
  -6   1   1     1011.84     1082.96     31.57 o 
  -5   1   1        0.73       11.37      8.44 o 
  -4   1   1      123.93       89.44     14.95 o 
  -3   1   1       48.15       10.83     16.09 o 
  -2   1   1    43167.16    44058.97    761.29 o 
  -1   1   1      245.43      201.68     12.02 o 
   1   1   1      606.79      613.55     11.44 o 
   2   1   1     2207.61     2152.87     36.00 o 
   3   1   1        1.88        0.89      7.61 o 
   4   1   1     2433.50     2495.79     86.66 o 
   5   1   1       96.24       98.63     14.76 o 
   6   1   1      731.30      734.31     76.28 o 
   7   1   1        0.06      -11.89     20.06 o 
  -8   2   1        7.29      -29.87     42.73 o 
  -7   2   1      140.58      158.43     29.00 o 
  -6   2   1      147.64      167.17     18.31 o 
  -5   2   1        8.37       12.64      8.92 o 
  -4   2   1      629.48      614.46     59.70 o 
  -3   2   1      692.14      683.64     57.12 o 
  -2   2   1    64068.08    65047.62    837.82 o 
  -1   2   1        7.45       -0.96      2.52 o 
   0   2   1     6624.08     6526.03    105.90 o 
   1   2   1      962.31      938.85     16.25 o 
   2   2   1     3216.37     3094.10     43.17 o 
   3   2   1      369.64      384.46     19.50 o 
   4   2   1      222.53      215.74     18.78 o 
   5   2   1      568.62      580.29     30.51 o 
   6   2   1        0.05        8.42     18.99 o 
   7   2   1      154.32      194.69     30.80 o 
  -8   3   1      208.69      231.07     47.38 o 
  -7   3   1      183.41      187.52     23.46 o 
  -6   3   1     1198.89     1311.63     44.28 o 
  -5   3   1      196.82      185.37     17.69 o 
  -4   3   1     1080.23      969.68     34.33 o 
  -3   3   1     1616.16     1677.10     37.81 o 
  -2   3   1     8596.49     8730.22    111.40 o 
  -1   3   1    17053.08    17040.84    178.22 o 
   0   3   1    26025.82    26554.77    325.24 o 
   1   3   1     1801.44     1861.06     29.63 o 
   2   3   1     4954.50     5020.07     69.91 o 
   3   3   1      174.88      185.67     15.06 o 
   4   3   1     2261.18     2319.38     84.45 o 
   5   3   1     1072.32     1205.07     56.88 o 
   6   3   1      632.73      687.24     43.66 o 
   7   3   1        2.94        9.42     21.67 o 
  -8   4   1       13.58       63.52     37.45 o 
  -7   4   1       12.65        8.00     24.59 o 
  -6   4   1       21.72       12.48     22.55 o 
  -5   4   1       12.04        8.15      9.35 o 
  -4   4   1      455.56      494.71     21.06 o 
  -3   4   1      406.91      435.51     18.18 o 
  -2   4   1      235.12      208.17      8.49 o 
  -1   4   1     1750.56     1733.10     24.54 o 
   0   4   1      242.25      252.51     12.04 o 
   1   4   1     4689.03     4812.95     66.84 o 
   2   4   1      565.75      595.73     21.69 o 
   3   4   1     1024.11     1006.58     28.08 o 
   4   4   1       71.31       51.35     14.23 o 
   5   4   1     1630.55     1667.54     68.68 o 
   6   4   1      431.65      440.89     43.70 o 
   7   4   1       31.10       33.83     23.94 o 
  -8   5   1       48.36       22.36     35.57 o 
  -7   5   1       16.00       11.99     25.71 o 
  -6   5   1     1417.98     1399.31     63.78 o 
  -5   5   1      481.83      555.43     24.85 o 
  -4   5   1     4696.71     4681.46     88.05 o 
  -3   5   1     2063.84     2009.24     44.05 o 
  -2   5   1     5317.27     5214.03     63.46 o 
  -1   5   1      101.76      105.48      7.27 o 
   0   5   1       32.02       29.79      5.69 o 
   1   5   1      257.50      283.49     19.12 o 
   2   5   1     2190.31     2138.75     36.84 o 
   3   5   1     3160.76     3127.26     59.19 o 
   4   5   1     6557.71     6767.91    139.98 o 
   5   5   1       79.18      122.41     19.40 o 
   6   5   1      653.25      743.08     56.67 o 
   7   5   1       85.46       35.78     31.43 o 
  -8   6   1        4.30        4.89     52.41 o 
  -7   6   1        4.40       11.79     25.95 o 
  -6   6   1       11.30       40.58     24.75 o 
  -5   6   1      715.07      767.00     30.25 o 
  -4   6   1       77.21       71.66     17.73 o 
  -3   6   1     2060.23     2123.02     42.43 o 
  -2   6   1       53.95       44.02      6.43 o 
  -1   6   1     1953.64     2063.70     32.69 o 
   0   6   1     1894.61     1858.27     29.48 o 
   1   6   1     3593.18     3525.42     54.22 o 
   2   6   1      111.09      114.80     11.73 o 
   3   6   1      172.39      191.97     23.00 o 
   4   6   1      208.34      201.13     21.75 o 
   5   6   1      129.65      110.01     32.15 o 
   6   6   1       94.83      125.52     37.38 o 
   7   6   1       67.52       76.79     31.40 o 
  -7   7   1      561.98      610.02     68.30 o 
  -6   7   1      688.12      654.40     49.63 o 
  -5   7   1      115.25      115.62     16.60 o 
  -4   7   1      227.99      232.70     19.74 o 
  -3   7   1       44.65       45.97      9.44 o 
  -2   7   1     5947.68     6081.87     79.65 o 
  -1   7   1    12609.92    12331.12    150.56 o 
   0   7   1     8993.48     8876.26    112.02 o 
   1   7   1     1336.60     1310.95     28.26 o 
   2   7   1      122.59      113.49     10.86 o 
   3   7   1       44.08       32.96     10.91 o 
   4   7   1       85.47       50.61     16.73 o 
   5   7   1      966.27     1088.74     63.47 o 
   6   7   1     1588.11     1573.88    142.76 o 
   7   7   1      212.00      179.97     39.37 o 
  -7   8   1       34.53       31.93     28.49 o 
  -6   8   1      457.55      509.61     45.21 o 
  -5   8   1      735.73      779.05     62.42 o 
  -4   8   1      257.58      296.64     18.01 o 
  -3   8   1     4162.07     4212.77     62.72 o 
  -2   8   1     1018.65     1044.81     23.49 o 
  -1   8   1     8218.80     8494.65    108.90 o 
   0   8   1       58.16       58.66      9.71 o 
   1   8   1     6697.09     6777.46     96.43 o 
   2   8   1     3030.23     3008.72     55.29 o 
   3   8   1        3.25       -2.59      9.24 o 
   4   8   1      467.00      500.93     30.38 o 
   5   8   1      113.69      160.97     28.82 o 
   6   8   1      984.95      980.98     79.54 o 
   7   8   1        7.86       76.58     46.47 o 
  -7   9   1      323.05      394.27     66.85 o 
  -6   9   1      144.01      128.73     50.99 o 
  -5   9   1     1213.69     1366.91     81.41 o 
  -4   9   1      705.60      734.17     42.11 o 
  -3   9   1     3862.27     3848.54     60.23 o 
  -2   9   1     2533.45     2648.13     73.13 o 
  -1   9   1     3025.83     3230.36     53.63 o 
   0   9   1     3495.12     3470.10     53.79 o 
   1   9   1      297.46      300.32     17.93 o 
   2   9   1     1531.09     1493.86     38.97 o 
   3   9   1     2338.72     2310.65     60.89 o 
   4   9   1       33.05       22.05     16.34 o 
   5   9   1     1371.44     1425.44     75.54 o 
   6   9   1      316.72      288.81     41.40 o 
   7   9   1      124.64       88.98     36.61 o 
  -7  10   1       51.13       53.65     43.29 o 
  -6  10   1        6.64      -19.47     22.90 o 
  -5  10   1      389.16      402.62     30.85 o 
  -4  10   1      918.04      899.19     45.61 o 
  -3  10   1       18.23       11.96     10.01 o 
  -2  10   1     1210.44     1268.77     35.28 o 
  -1  10   1      533.31      616.35     27.56 o 
   0  10   1      858.21      826.30     40.56 o 
   1  10   1      921.48      849.31     36.39 o 
   2  10   1     3047.56     3193.94     83.38 o 
   3  10   1      444.39      514.65     29.71 o 
   4  10   1      207.38      161.78     34.49 o 
   5  10   1       13.01       31.13     25.05 o 
   6  10   1       30.70       11.40     27.31 o 
   7  10   1       20.89       13.04     31.91 o 
  -7  11   1      744.37      876.89     67.20 o 
  -6  11   1      210.93      267.71     38.94 o 
  -5  11   1       27.79       52.08     24.97 o 
  -4  11   1       31.36       21.98     18.30 o 
  -3  11   1     3977.47     4078.83     90.73 o 
  -2  11   1     2389.36     2209.00     64.44 o 
  -1  11   1    10273.96    10403.31    203.55 o 
   0  11   1     5052.77     5277.67    116.04 o 
   1  11   1     7897.69     7733.04    159.55 o 
   2  11   1      144.26      164.35     21.40 o 
   3  11   1       78.32       51.24     15.04 o 
   4  11   1     1709.18     1565.19     88.89 o 
   5  11   1     1335.75     1275.77     78.33 o 
   6  11   1      106.51       72.79     31.79 o 
   7  11   1       72.61      114.18     41.17 o 
  -7  12   1        2.91       -9.16     29.72 o 
  -6  12   1       26.19       53.33     32.39 o 
  -5  12   1      262.95      278.95     38.59 o 
  -4  12   1       10.84        9.38     15.42 o 
  -3  12   1       25.21       41.61     16.60 o 
  -2  12   1      222.86      267.58     31.22 o 
  -1  12   1      269.21      318.02     43.50 o 
   0  12   1      950.38      850.05     43.11 o 
   1  12   1       14.91       15.50     15.40 o 
   2  12   1       29.31       46.81     17.41 o 
   3  12   1        7.87       12.67     15.75 o 
   4  12   1      345.04      333.53     29.48 o 
   5  12   1      138.67      138.64     34.05 o 
   6  12   1      693.51      775.53     64.65 o 
   7  12   1        1.26      -35.41     31.57 o 
  -7  13   1      377.73      485.51     55.38 o 
  -6  13   1       58.30       22.37     28.45 o 
  -5  13   1      278.71      311.58     40.46 o 
  -4  13   1      903.70      970.43     60.52 o 
  -3  13   1     2629.60     2604.94     65.44 o 
  -2  13   1      134.11      159.67     23.17 o 
  -1  13   1     5358.25     4962.08    138.91 o 
   0  13   1     1068.11     1043.22     51.07 o 
   1  13   1     8529.85     8505.00    177.72 o 
   2  13   1     3777.52     3602.68     93.49 o 
   3  13   1     1863.84     1852.28     62.05 o 
   4  13   1       13.57        5.06     16.54 o 
   5  13   1      750.04      758.61     72.74 o 
   6  13   1       11.41        2.19     28.40 o 
  -7  14   1       61.50       68.43     37.57 o 
  -6  14   1        0.67      -26.92     26.31 o 
  -5  14   1        2.39       12.90     25.35 o 
  -4  14   1      124.20      125.68     19.76 o 
  -3  14   1       62.07       15.77     18.02 o 
  -2  14   1       28.55       25.85     18.31 o 
  -1  14   1       51.83       59.74     20.09 o 
   0  14   1      172.29      135.81     22.94 o 
   1  14   1      100.68      103.46     22.52 o 
   2  14   1        7.90       -5.40     16.39 o 
   3  14   1       20.94       53.35     23.06 o 
   4  14   1      394.15      418.50     35.60 o 
   5  14   1      654.79      503.70     52.19 o 
   6  14   1      198.15      145.35     39.66 o 
  -6  15   1       15.92       10.31     28.82 o 
  -5  15   1     1926.57     1900.02     96.11 o 
  -4  15   1      105.89       95.67     30.18 o 
  -3  15   1     2264.39     2214.12     70.31 o 
  -2  15   1      357.66      440.89     35.70 o 
  -1  15   1     2009.35     1915.65     64.93 o 
   0  15   1      464.05      386.56     33.98 o 
   1  15   1     2038.70     1907.47     65.18 o 
   2  15   1       27.27       14.00     19.03 o 
   3  15   1     4580.59     4471.10    114.19 o 
   4  15   1       28.26       26.35     22.23 o 
   5  15   1      377.22      480.46     52.40 o 
   6  15   1      161.23      234.06     46.22 o 
  -6  16   1      123.26       47.21     35.58 o 
  -5  16   1        7.68       17.40     27.22 o 
  -4  16   1        0.87      -15.34     17.99 o 
  -3  16   1       91.23       97.12     24.95 o 
  -2  16   1      630.49      642.05     44.27 o 
  -1  16   1       45.56       72.03     22.78 o 
   0  16   1      211.25      270.42     31.29 o 
   1  16   1       65.84       38.24     26.27 o 
   2  16   1      288.20      275.59     35.73 o 
   3  16   1      274.65      269.07     32.11 o 
   4  16   1       21.80       -4.29     27.11 o 
   5  16   1       25.60       40.84     28.87 o 
   6  16   1       53.01       26.30     33.98 o 
  -6  17   1       33.12       53.14     43.41 o 
  -5  17   1      159.15      143.68     36.97 o 
  -4  17   1      433.30      451.95     36.05 o 
  -3  17   1     1147.16     1152.45     96.26 o 
  -2  17   1       15.94        3.17     19.83 o 
  -1  17   1     5174.98     5106.15    127.29 o 
   0  17   1      436.21      427.32     38.91 o 
   1  17   1     3650.73     3575.40    101.11 o 
   2  17   1      128.64      130.72     26.99 o 
   3  17   1        8.80      -22.67     19.55 o 
   4  17   1        6.52       33.85     26.90 o 
   5  17   1      625.14      682.82     63.75 o 
   6  17   1        5.56        5.24     33.16 o 
  -6  18   1        0.22       36.62     36.81 o 
  -5  18   1      662.72      618.48     61.15 o 
  -4  18   1      117.33      126.01     40.14 o 
  -3  18   1      331.91      304.96     35.83 o 
  -2  18   1      552.36      565.93     45.34 o 
  -1  18   1      267.18      274.78     33.83 o 
   0  18   1       53.87       77.42     25.47 o 
   1  18   1     1166.48     1203.68     63.70 o 
   2  18   1       56.75       94.97     25.69 o 
   3  18   1      789.55      711.88     51.28 o 
   4  18   1      130.83      115.08     36.20 o 
   5  18   1       38.63       12.04     33.38 o 
  -6  19   1       17.78       22.83     38.06 o 
  -5  19   1      169.27      202.51     42.46 o 
  -4  19   1      563.31      656.16     51.13 o 
  -3  19   1     1688.80     1679.67     93.52 o 
  -2  19   1        6.17       16.60     21.86 o 
  -1  19   1     1057.95      974.38     58.51 o 
   0  19   1      969.58      890.99     56.50 o 
   1  19   1     1105.83     1076.72     62.26 o 
   2  19   1      523.82      536.96     46.44 o 
   3  19   1      101.97       58.55     26.95 o 
   4  19   1      183.95      172.28     32.09 o 
   5  19   1      875.38      933.51     84.13 o 
  -5  20   1        2.28       -7.86     32.81 o 
  -4  20   1       79.30       88.00     28.12 o 
  -3  20   1       10.11        4.96     23.71 o 
  -2  20   1      202.33      190.07     33.25 o 
  -1  20   1       59.81       61.93     27.24 o 
   0  20   1      488.34      502.31     46.18 o 
   1  20   1        0.23       25.27     25.24 o 
   2  20   1       58.17      102.55     29.30 o 
   3  20   1       30.09       19.04     25.87 o 
   4  20   1        1.88       -6.54     23.36 o 
   5  20   1      112.43      119.60     45.01 o 
  -5  21   1      423.37      457.07     58.84 o 
  -4  21   1       26.42       60.98     27.90 o 
  -3  21   1      454.77      543.66     64.94 o 
  -2  21   1      221.69      188.83     34.97 o 
  -1  21   1      989.18      967.31     62.40 o 
   0  21   1      600.37      653.91     52.78 o 
   1  21   1      241.46      291.19     52.33 o 
   2  21   1        7.90        3.24     25.45 o 
   3  21   1      697.60      777.88     58.03 o 
   4  21   1       17.19       23.06     25.99 o 
   5  21   1      482.07      494.81     61.85 o 
  -5  22   1        5.08       -0.61     28.78 o 
  -4  22   1       71.78       57.56     33.20 o 
  -3  22   1      136.42      169.64     34.29 o 
  -2  22   1      246.12      211.20     56.98 o 
  -1  22   1       25.09       48.91     27.99 o 
   0  22   1      107.67      116.17     31.43 o 
   1  22   1      427.37      465.37     47.50 o 
   2  22   1       35.35       33.58     33.77 o 
   3  22   1       22.07       23.11     29.09 o 
   4  22   1      106.62       64.89     38.49 o 
  -4  23   1      131.16      105.14     34.18 o 
  -3  23   1      436.84      504.89     49.57 o 
  -2  23   1      176.03      182.23     36.45 o 
  -1  23   1      567.33      550.90     58.58 o 
   0  23   1      336.84      288.39     40.88 o 
   1  23   1      864.90      913.00     64.37 o 
   2  23   1      274.13      341.44     58.01 o 
   3  23   1      531.90      553.44     54.97 o 
   4  23   1      229.82      221.88     40.02 o 
  -4  24   1       40.40       35.90     28.16 o 
  -3  24   1       51.91       37.87     38.27 o 
  -2  24   1       20.72       34.64     29.93 o 
  -1  24   1        5.16       -3.09     27.57 o 
   0  24   1       15.39      -19.53     32.36 o 
   1  24   1       13.95      -20.82     26.62 o 
   2  24   1        0.49       19.22     31.93 o 
   3  24   1      160.11      128.91     43.17 o 
  -3  25   1      322.54      443.19     91.42 o 
  -2  25   1      310.87      299.05     45.36 o 
  -1  25   1      904.73      886.05     67.61 o 
   0  25   1      303.13      359.15     46.69 o 
   1  25   1      513.20      579.81     57.06 o 
   2  25   1      298.74      269.56     46.13 o 
   3  25   1        8.31       85.51     40.88 o 
  -3  26   1       86.76       53.39     40.08 o 
  -2  26   1       29.03       22.51     35.41 o 
  -1  26   1        4.70      -40.53     27.02 o 
   0  26   1       20.85       32.50     32.29 o 
   1  26   1      109.21      136.34     39.09 o 
   2  26   1        9.07       39.98     33.76 o 
  -2  27   1      373.32      404.01     63.46 o 
  -1  27   1      105.76       74.42     61.99 o 
   0  27   1      798.70      790.06     67.98 o 
   1  27   1      320.65      314.02     48.63 o 
  -8   0   2      526.36      423.69    104.83 o 
  -6   0   2     1349.04     1450.02     71.55 o 
  -4   0   2     6325.84     5845.71    254.79 o 
  -2   0   2   143132.63   145596.69   4967.76 o 
   0   0   2      822.99      898.73     25.29 o 
   2   0   2     4787.66     4692.78     85.00 o 
   4   0   2     3205.55     3400.46     95.94 o 
   6   0   2      791.62      743.99     66.07 o 
  -8   1   2        0.36      -66.66     48.77 o 
  -7   1   2       41.96       44.88     16.48 o 
  -6   1   2        1.48        6.55     11.28 o 
  -5   1   2       23.19       -4.07     21.69 o 
  -4   1   2     1259.52     1238.95     46.20 o 
  -3   1   2        5.85       -1.14     13.12 o 
  -2   1   2     3775.47     3641.29     49.93 o 
  -1   1   2    11336.82    11229.57    119.70 o 
   0   1   2     3590.40     3650.88     55.34 o 
   1   1   2     1779.17     1748.64     27.06 o 
   2   1   2      514.62      542.61     15.96 o 
   3   1   2     1239.19     1227.61     28.08 o 
   4   1   2      165.26      136.41     15.91 o 
   5   1   2      101.23       96.37     16.28 o 
   6   1   2        0.03       -5.95     26.69 o 
   7   1   2      236.37      215.32     34.14 o 
  -8   2   2      165.46      117.26     57.54 o 
  -7   2   2       77.68       37.53     34.93 o 
  -6   2   2      666.41      692.78     37.30 o 
  -5   2   2       65.40       74.09     12.19 o 
  -4   2   2     6416.36     6052.49    105.12 o 
  -3   2   2      167.33      162.68     12.44 o 
  -2   2   2    13017.50    13390.43    178.16 o 
  -1   2   2     6650.61     6724.53     73.73 o 
   0   2   2     1151.79     1213.35     25.62 o 
   1   2   2      668.39      700.95     17.46 o 
   2   2   2    14787.50    14467.86    185.68 o 
   3   2   2     3602.36     3617.78     60.51 o 
   4   2   2     2798.55     2829.60     65.67 o 
   5   2   2      328.33      349.18     24.30 o 
   6   2   2      401.22      462.82     38.29 o 
   7   2   2        4.92       26.24     25.93 o 
  -8   3   2        0.48      -78.62     61.15 o 
  -7   3   2        1.59      -10.20     22.64 o 
  -6   3   2      784.29      786.92     33.28 o 
  -5   3   2      549.83      595.97     25.36 o 
  -4   3   2     5508.45     5428.78     97.07 o 
  -3   3   2       21.21       10.96      7.44 o 
  -2   3   2      544.08      559.66     10.96 o 
  -1   3   2     4900.85     5012.55     59.73 o 
   0   3   2      778.02      788.61     19.60 o 
   1   3   2     2441.00     2599.31     40.34 o 
   2   3   2     1576.52     1592.41     33.41 o 
   3   3   2     4712.19     4559.53     73.34 o 
   4   3   2        7.91        2.00     12.79 o 
   5   3   2      265.90      252.61     25.70 o 
   6   3   2        0.57      -21.04     20.69 o 
   7   3   2       20.24      -11.72     24.54 o 
  -8   4   2      337.98      337.78    103.37 o 
  -7   4   2      117.15      123.37     26.32 o 
  -6   4   2      396.06      393.49     34.21 o 
  -5   4   2       12.63        5.63     11.74 o 
  -4   4   2     4991.81     4867.37     98.58 o 
  -3   4   2        1.14        2.10      5.90 o 
  -2   4   2    13592.12    13560.79    151.49 o 
  -1   4   2     1214.63     1208.80     19.85 o 
   0   4   2     6278.70     6089.91     83.24 o 
   1   4   2     5121.78     5153.88     72.94 o 
   2   4   2      299.22      292.86     13.11 o 
   3   4   2       71.14       85.21     11.25 o 
   4   4   2     3132.35     3180.13     72.49 o 
   5   4   2       21.12       27.58     18.23 o 
   6   4   2      487.23      454.90     39.01 o 
   7   4   2        9.11        2.10     24.92 o 
  -8   5   2       10.90       53.47     38.14 o 
  -7   5   2       11.73       -5.36     22.95 o 
  -6   5   2       41.04       47.87     17.50 o 
  -5   5   2      432.50      376.12     20.82 o 
  -4   5   2      178.07      163.80     12.04 o 
  -3   5   2      433.85      513.34     17.63 o 
  -2   5   2      360.26      346.38     11.69 o 
  -1   5   2     2809.84     2820.22     40.95 o 
   0   5   2     3882.46     3947.36     58.66 o 
   1   5   2       77.13       85.12      8.81 o 
   2   5   2       89.51      100.55      9.09 o 
   3   5   2      182.34      210.77     16.06 o 
   4   5   2      763.45      832.27     37.70 o 
   5   5   2     2538.44     2440.97     87.42 o 
   6   5   2      197.94      190.53     35.78 o 
   7   5   2       33.52       23.42     41.15 o 
  -8   6   2      128.36      256.06     49.39 o 
  -7   6   2       31.39       15.20     23.65 o 
  -6   6   2      929.18      892.83     52.48 o 
  -5   6   2      289.19      274.40     24.68 o 
  -4   6   2     1797.21     1793.95     46.01 o 
  -3   6   2     5092.99     5035.55     70.53 o 
  -2   6   2     6930.77     6857.65     78.41 o 
  -1   6   2     2288.19     2317.16     34.53 o 
   0   6   2     2607.82     2676.69     41.88 o 
   1   6   2      196.84      208.57     13.00 o 
   2   6   2     3587.76     3484.83     60.18 o 
   3   6   2      347.41      325.36     21.27 o 
   4   6   2        6.42       -1.24     15.18 o 
   5   6   2      935.85     1021.28     60.32 o 
   6   6   2      938.90      954.67     79.19 o 
   7   6   2        2.88       -8.03     27.63 o 
  -8   7   2       34.83       14.97     37.38 o 
  -7   7   2        6.23       38.35     25.46 o 
  -6   7   2      129.01      102.29     28.40 o 
  -5   7   2        0.19       -3.49     12.74 o 
  -4   7   2        7.51        6.23     10.80 o 
  -3   7   2     2350.22     2444.68     45.96 o 
  -2   7   2      922.89      994.76     25.18 o 
  -1   7   2     1914.95     2038.77     32.74 o 
   0   7   2        3.16       -0.37      6.65 o 
   1   7   2       17.77       19.46      7.98 o 
   2   7   2     2345.36     2517.67     52.14 o 
   3   7   2     1051.32     1070.89     38.40 o 
   4   7   2      763.65      626.74     97.31 o 
   5   7   2      193.32      270.31     43.95 o 
   6   7   2       24.78       33.53     31.87 o 
   7   7   2        0.87       20.38     36.38 o 
  -7   8   2      296.39      284.89     45.76 o 
  -6   8   2      688.07      693.17     51.51 o 
  -5   8   2      590.17      663.22     39.38 o 
  -4   8   2     1672.33     1625.89     44.16 o 
  -3   8   2     7291.20     7508.99    104.01 o 
  -2   8   2     2220.42     2173.90     34.59 o 
  -1   8   2      370.41      347.15     14.72 o 
   0   8   2       72.56       45.28      9.50 o 
   1   8   2     1160.51     1086.27     30.48 o 
   2   8   2       69.23      127.29     15.76 o 
   3   8   2     1013.86      991.46     58.42 o 
   4   8   2     3911.38     3981.66    116.80 o 
   5   8   2      449.08      414.09     51.20 o 
   6   8   2      832.23      733.01    134.68 o 
   7   8   2      138.18      232.54     43.60 o 
  -7   9   2        0.81      -15.92     25.23 o 
  -6   9   2        0.02       56.69     25.35 o 
  -5   9   2      349.12      364.77     25.88 o 
  -4   9   2      105.94      114.01     23.55 o 
  -3   9   2        8.54       15.71      6.58 o 
  -2   9   2      202.83      208.56     13.57 o 
  -1   9   2      544.28      548.75     22.84 o 
   0   9   2     2353.40     2374.15     79.73 o 
   1   9   2      241.43      240.32     18.66 o 
   2   9   2     1494.87     1575.49     46.50 o 
   3   9   2       91.06       83.09     17.89 o 
   4   9   2      758.19      766.97     39.72 o 
   5   9   2       19.09       31.28     29.38 o 
   6   9   2      427.29      476.65     80.17 o 
   7   9   2       40.69       75.25     38.19 o 
  -7  10   2      908.61      978.12     69.25 o 
  -6  10   2       70.37       69.43     28.42 o 
  -5  10   2        4.95       18.79     16.37 o 
  -4  10   2      189.97      188.67     17.80 o 
  -3  10   2     2557.19     2665.75     47.60 o 
  -2  10   2     2068.30     2053.07     45.29 o 
  -1  10   2    14045.14    14363.04    202.80 o 
   0  10   2     1613.06     1398.09     41.61 o 
   1  10   2     1022.45      955.43     44.17 o 
   2  10   2      980.63      965.99     51.42 o 
   3  10   2      485.06      503.28     33.50 o 
   4  10   2      628.44      781.98     46.27 o 
   5  10   2     1638.48     1600.58     84.80 o 
   6  10   2      108.71       81.59     31.61 o 
   7  10   2       96.70      110.30     39.50 o 
  -7  11   2       15.58       58.05     36.68 o 
  -6  11   2       69.34       89.02     31.04 o 
  -5  11   2       26.57       12.97     24.33 o 
  -4  11   2        5.64        6.55     13.94 o 
  -3  11   2      191.86      174.29     34.06 o 
  -2  11   2      275.46      294.80     28.32 o 
  -1  11   2     4259.46     4471.26    102.22 o 
   0  11   2        4.56       -1.32     13.92 o 
   1  11   2     3053.14     3143.92     81.88 o 
   2  11   2      599.14      631.69     38.60 o 
   3  11   2      411.08      401.07     32.20 o 
   4  11   2      558.02      615.20     38.83 o 
   5  11   2       44.08       65.39     37.38 o 
   6  11   2       18.52       11.22     31.25 o 
  -7  12   2      162.05      232.59     42.82 o 
  -6  12   2        0.99       36.95     27.99 o 
  -5  12   2     1396.13     1461.68     77.53 o 
  -4  12   2      197.86      219.83     22.84 o 
  -3  12   2     3600.03     3460.99     74.90 o 
  -2  12   2     3010.15     2725.96    102.76 o 
  -1  12   2     1609.96     1771.02     56.45 o 
   0  12   2     2441.29     2458.16     75.80 o 
   1  12   2     2773.76     2589.44     86.37 o 
   2  12   2      552.54      479.08     34.94 o 
   3  12   2     5848.83     5571.53    150.17 o 
   4  12   2        2.31       26.99     18.45 o 
   5  12   2      629.16      658.17     61.10 o 
   6  12   2       64.38       96.86     48.22 o 
  -7  13   2      128.47      146.07     74.24 o 
  -6  13   2       29.57       34.69     49.70 o 
  -5  13   2       83.92       36.07     33.55 o 
  -4  13   2        0.11       -3.16     11.54 o 
  -3  13   2      869.11      954.22     47.41 o 
  -2  13   2       12.87        9.11     15.97 o 
  -1  13   2       36.91       33.49     17.29 o 
   0  13   2      256.69      179.39     24.55 o 
   1  13   2     1711.23     1761.50     67.46 o 
   2  13   2      377.17      385.61     32.99 o 
   3  13   2      129.61      190.85     30.36 o 
   4  13   2      447.72      466.23     55.48 o 
   5  13   2       30.86       25.21     38.33 o 
   6  13   2      109.23       52.81     51.57 o 
  -7  14   2      250.72      380.59     73.65 o 
  -6  14   2       81.91       42.14     31.93 o 
  -5  14   2      311.61      419.84     46.94 o 
  -4  14   2      681.94      718.71     44.54 o 
  -3  14   2     1720.23     1636.43     50.79 o 
  -2  14   2      450.87      388.96     32.83 o 
  -1  14   2    10664.31    10586.51    214.83 o 
   0  14   2      551.08      518.95     37.09 o 
   1  14   2     2934.87     2911.46     93.73 o 
   2  14   2        3.10       10.74     18.18 o 
   3  14   2     1116.94     1034.29     80.86 o 
   4  14   2      123.57       73.72     21.86 o 
   5  14   2      968.09     1124.56     93.90 o 
   6  14   2       44.90       42.46     34.74 o 
  -7  15   2       28.15       12.22     34.33 o 
  -6  15   2        0.28      -51.29     34.19 o 
  -5  15   2       16.43       21.90     28.07 o 
  -4  15   2      115.47      138.68     24.86 o 
  -3  15   2      561.04      595.89     35.75 o 
  -2  15   2      172.91      214.74     32.99 o 
  -1  15   2      114.82      165.36     31.55 o 
   0  15   2      392.20      376.44     34.17 o 
   1  15   2     1614.75     1522.75     80.49 o 
   2  15   2        0.55       14.97     28.37 o 
   3  15   2     1340.74     1346.58     65.13 o 
   4  15   2       79.62       69.01     23.79 o 
   5  15   2      223.20      323.53     46.42 o 
   6  15   2      441.72      260.24     57.08 o 
  -6  16   2      101.65      137.39     43.02 o 
  -5  16   2     1560.80     1779.00     94.06 o 
  -4  16   2        0.30      -13.00     18.19 o 
  -3  16   2     2030.61     1920.19     67.59 o 
  -2  16   2       60.32       44.46     21.28 o 
  -1  16   2     1461.92     1392.64     63.81 o 
   0  16   2      156.15      124.07     25.43 o 
   1  16   2     6649.11     6517.36    152.13 o 
   2  16   2        0.54      -20.11     18.51 o 
   3  16   2      126.31       90.00     24.92 o 
   4  16   2       20.59        8.53     20.28 o 
   5  16   2      296.59      320.71     48.39 o 
   6  16   2        4.21      -31.74     30.82 o 
  -6  17   2       24.98       39.07     47.06 o 
  -5  17   2        0.07       25.82     23.49 o 
  -4  17   2       10.83       -6.01     17.31 o 
  -3  17   2       37.74       33.51     23.37 o 
  -2  17   2       27.86       18.68     28.44 o 
  -1  17   2       37.68       43.22     22.41 o 
   0  17   2      366.20      335.41     35.34 o 
   1  17   2       61.52       55.00     27.95 o 
   2  17   2      140.03      166.26     57.45 o 
   3  17   2       12.36       43.28     24.17 o 
   4  17   2      255.91      160.60     36.38 o 
   5  17   2       29.14      -19.33     29.30 o 
  -6  18   2       67.64      -17.81     38.51 o 
  -5  18   2      433.93      503.55     52.33 o 
  -4  18   2       78.70       62.58     25.09 o 
  -3  18   2     1784.81     1785.53     74.02 o 
  -2  18   2      157.23      139.50     28.39 o 
  -1  18   2     3815.52     3874.35    108.18 o 
   0  18   2       19.85       14.99     20.99 o 
   1  18   2      164.59      154.14     29.98 o 
   2  18   2      313.21      286.70     54.01 o 
   3  18   2      840.65      954.18     58.96 o 
   4  18   2       54.11       68.37     31.46 o 
   5  18   2     1017.12     1276.32     87.97 o 
  -6  19   2       74.07       33.19     37.00 o 
  -5  19   2       65.15       92.94     33.06 o 
  -4  19   2       14.63       -3.45     20.28 o 
  -3  19   2      243.17      314.02     36.07 o 
  -2  19   2       53.29       89.04     27.05 o 
  -1  19   2     2811.22     2765.23     90.29 o 
   0  19   2      418.97      397.30     60.94 o 
   1  19   2     1374.09     1443.33     73.03 o 
   2  19   2       26.45       32.55     23.94 o 
   3  19   2       82.32       61.82     30.88 o 
   4  19   2      106.34       49.81     33.07 o 
   5  19   2       71.67      105.25     39.97 o 
  -5  20   2      486.90      583.17     51.83 o 
  -4  20   2       55.35       44.56     26.88 o 
  -3  20   2      395.79      317.19     46.75 o 
  -2  20   2      404.38      398.30     58.84 o 
  -1  20   2      692.24      614.30     50.35 o 
   0  20   2        1.92       13.80     23.65 o 
   1  20   2      614.22      698.41     52.95 o 
   2  20   2      115.43      104.78     30.91 o 
   3  20   2      888.83      995.41     63.93 o 
   4  20   2       37.47       64.10     33.03 o 
   5  20   2      217.53      197.01     50.90 o 
  -5  21   2        0.34       17.31     28.37 o 
  -4  21   2       59.66       86.70     31.52 o 
  -3  21   2       40.49       11.90     25.75 o 
  -2  21   2      597.09      638.01     50.91 o 
  -1  21   2       98.17       25.31     27.16 o 
   0  21   2      496.03      475.66     72.71 o 
   1  21   2      178.95      153.38     32.39 o 
   2  21   2      294.00      257.54     43.50 o 
   3  21   2      388.00      389.66     45.40 o 
   4  21   2       83.48       83.19     50.84 o 
  -5  22   2      137.15      144.37     35.27 o 
  -4  22   2      306.08      246.48     38.88 o 
  -3  22   2      789.58      853.12     60.18 o 
  -2  22   2       26.65       47.00     28.73 o 
  -1  22   2      637.41      724.18     69.77 o 
   0  22   2       12.34       19.53     27.94 o 
   1  22   2      149.86      154.35     66.20 o 
   2  22   2      518.18      516.22     51.69 o 
   3  22   2      890.94      908.96     74.38 o 
   4  22   2      156.52       79.18     35.41 o 
  -4  23   2        4.44       19.04     29.84 o 
  -3  23   2      228.67      195.32     37.66 o 
  -2  23   2       29.23       40.86     46.44 o 
  -1  23   2       19.61       47.72     29.86 o 
   0  23   2      170.98      218.96     38.89 o 
   1  23   2      465.42      361.79     94.15 o 
   2  23   2      197.51      126.63     35.74 o 
   3  23   2       27.53       77.17     32.74 o 
   4  23   2       15.17       14.01     35.50 o 
  -4  24   2       14.33      -20.70     27.08 o 
  -3  24   2      657.22      686.33     68.88 o 
  -2  24   2      781.60      786.57     61.91 o 
  -1  24   2      821.50      893.68     66.20 o 
   0  24   2      528.78      639.15     57.64 o 
   1  24   2      254.66      297.42     44.08 o 
   2  24   2      146.03      157.41     37.51 o 
   3  24   2      327.54      355.74     64.29 o 
  -3  25   2        1.48      -19.11     35.34 o 
  -2  25   2      269.03      269.84     45.39 o 
  -1  25   2       18.94       20.17     42.24 o 
   0  25   2      109.88       66.54     34.76 o 
   1  25   2       46.99       -8.65     30.38 o 
   2  25   2       15.75        6.41     31.09 o 
   3  25   2       47.83       41.17     38.40 o 
  -3  26   2      143.73       98.58     46.00 o 
  -2  26   2      145.64      145.84     39.50 o 
  -1  26   2      699.32      752.20     63.47 o 
   0  26   2      460.13      569.27     57.65 o 
   1  26   2      317.48      200.72     42.20 o 
   2  26   2      467.90      545.77     58.89 o 
  -2  27   2        1.63       40.31     36.66 o 
  -1  27   2       79.90      176.34     42.80 o 
   0  27   2       30.30       20.55     34.21 o 
   1  27   2       23.04       54.29     42.54 o 
  -7   0   3        7.45       11.65     52.41 o 
  -5   0   3      316.17      352.34     64.06 o 
  -3   0   3      968.11      987.15     71.34 o 
  -1   0   3      105.20      113.44     18.77 o 
   1   0   3     5723.04     5867.66    115.83 o 
   3   0   3     9047.57     8769.63    174.64 o 
   5   0   3       16.38        1.63     21.92 o 
   7   0   3        4.26      -27.50     39.52 o 
  -8   1   3      591.97      465.23     76.65 o 
  -7   1   3       67.39       57.27     42.65 o 
  -6   1   3       86.43       45.83     20.20 o 
  -5   1   3      147.67      127.95     20.63 o 
  -4   1   3    14869.39    14410.08    387.10 o 
  -3   1   3     3343.24     3447.23     61.88 o 
  -2   1   3    10221.30    10523.18    126.05 o 
  -1   1   3       28.37       21.49      6.16 o 
   0   1   3     3118.09     3261.03     53.92 o 
   1   1   3     8348.83     8380.90    106.24 o 
   2   1   3    11334.79    11468.80    143.41 o 
   3   1   3       10.69      -11.85      7.90 o 
   4   1   3     2408.08     2425.20     46.22 o 
   5   1   3      195.26      204.86     24.42 o 
   6   1   3      371.10      374.24     43.92 o 
   7   1   3       10.29      -22.75     27.25 o 
  -8   2   3        1.37       14.56     68.43 o 
  -7   2   3        1.26      -14.86     22.92 o 
  -6   2   3      505.07      489.97     27.83 o 
  -5   2   3      136.63      115.10     23.35 o 
  -4   2   3     4826.83     4782.58     97.68 o 
  -3   2   3      179.93      200.67     15.82 o 
  -2   2   3       99.54       76.94      6.77 o 
  -1   2   3     9478.78     9620.52    111.07 o 
   0   2   3     1189.10     1168.01     26.40 o 
   1   2   3      284.31      259.27     11.75 o 
   2   2   3      130.25      165.22     19.40 o 
   3   2   3      366.40      398.62     18.55 o 
   4   2   3       73.32       64.07     11.44 o 
   5   2   3      770.39      753.52     42.45 o 
   6   2   3       27.82       25.69     23.27 o 
   7   2   3      299.98      198.50     36.08 o 
  -8   3   3      207.68      235.87     87.36 o 
  -7   3   3      179.02      147.41     37.86 o 
  -6   3   3     1049.37     1037.42     44.12 o 
  -5   3   3       38.06       57.60     14.08 o 
  -4   3   3     1865.19     1753.79     51.48 o 
  -3   3   3      705.52      695.73     19.11 o 
  -2   3   3    10043.11    10296.70    107.07 o 
  -1   3   3      347.56      327.01     11.70 o 
   0   3   3     8038.75     8267.54    119.64 o 
   1   3   3     1864.25     1920.95     33.67 o 
   2   3   3     4320.12     4246.35     64.52 o 
   3   3   3     4037.94     4361.06     74.03 o 
   4   3   3      817.52      800.42     27.81 o 
   5   3   3      205.01      193.66     27.24 o 
   6   3   3      323.36      339.15     36.15 o 
   7   3   3      118.17       42.91     38.46 o 
  -8   4   3       35.29      -14.56     62.61 o 
  -7   4   3       70.06       54.45     28.22 o 
  -6   4   3      639.24      611.50     38.19 o 
  -5   4   3      242.10      256.89     24.72 o 
  -4   4   3        4.84        3.56     16.18 o 
  -3   4   3     1428.59     1358.54     39.94 o 
  -2   4   3      284.20      276.44      9.69 o 
  -1   4   3      174.83      178.94     10.28 o 
   0   4   3     1451.68     1532.49     36.64 o 
   1   4   3      100.81      115.39      9.80 o 
   2   4   3     1548.77     1512.92     31.07 o 
   3   4   3     4414.77     4452.38     78.55 o 
   4   4   3      390.28      388.80     25.07 o 
   5   4   3       21.03       32.36     19.39 o 
   6   4   3       47.96       -5.56     20.86 o 
   7   4   3      152.99      180.51     35.50 o 
  -8   5   3      120.00      198.01     87.36 o 
  -7   5   3        0.65       -1.30     25.62 o 
  -6   5   3     1050.19     1002.09     50.62 o 
  -5   5   3     1141.92     1033.32     29.74 o 
  -4   5   3     6801.37     6699.20    116.40 o 
  -3   5   3      554.66      582.66     15.34 o 
  -2   5   3     1987.59     1973.89     28.11 o 
  -1   5   3        2.44        2.19      5.75 o 
   0   5   3        9.38       26.65      7.78 o 
   1   5   3      958.74      984.15     23.90 o 
   2   5   3     1715.10     1552.49     49.48 o 
   3   5   3      224.92      194.80     15.59 o 
   4   5   3     2899.38     2958.88     69.37 o 
   5   5   3      121.22      166.19     31.03 o 
   6   5   3      184.29      196.71     32.17 o 
   7   5   3      110.75      111.45     34.91 o 
  -8   6   3        1.00       -3.07     34.39 o 
  -7   6   3      398.65      415.17     56.05 o 
  -6   6   3       13.60        6.38     17.14 o 
  -5   6   3      140.94      169.88     15.68 o 
  -4   6   3      195.43      196.43     14.96 o 
  -3   6   3       68.07       69.49      8.24 o 
  -2   6   3     1903.71     1925.00     32.61 o 
  -1   6   3      279.13      274.76     11.80 o 
   0   6   3       88.37       86.24      9.92 o 
   1   6   3      199.96      206.45     14.78 o 
   2   6   3      143.11      160.42     15.67 o 
   3   6   3     1272.47     1333.45     40.91 o 
   4   6   3        4.23        4.34     15.82 o 
   5   6   3      401.42      395.30     51.48 o 
   6   6   3       22.53       -2.24     24.53 o 
   7   6   3        1.49       -8.85     30.05 o 
  -8   7   3      329.98      301.62     90.27 o 
  -7   7   3       29.65       42.81     33.12 o 
  -6   7   3      395.43      335.35     35.97 o 
  -5   7   3      387.32      387.30     19.78 o 
  -4   7   3     1806.68     1764.70     39.39 o 
  -3   7   3     2462.12     2526.02     39.85 o 
  -2   7   3     3054.77     2920.07     42.34 o 
  -1   7   3     2541.48     2505.66     41.28 o 
   0   7   3     4132.27     4102.87     65.21 o 
   1   7   3      259.32      227.08     21.14 o 
   2   7   3      567.96      743.35     32.23 o 
   3   7   3      466.29      405.53     43.89 o 
   4   7   3     3141.64     3160.28     94.65 o 
   5   7   3       51.05       41.14     30.25 o 
   6   7   3      318.90      388.13     56.51 o 
   7   7   3      330.61      383.24     48.89 o 
  -8   8   3      108.58      174.23     48.17 o 
  -7   8   3       23.48      -20.50     23.77 o 
  -6   8   3       14.05       15.23     23.66 o 
  -5   8   3       95.74      131.38     16.98 o 
  -4   8   3       37.29       53.47     11.87 o 
  -3   8   3     3403.25     3457.52     47.81 o 
  -2   8   3      218.12      233.60     14.79 o 
  -1   8   3      307.17      380.12     21.31 o 
   0   8   3     3664.17     3715.61     88.96 o 
   1   8   3       24.30        8.88     14.04 o 
   2   8   3     1740.14     1874.41     54.39 o 
   3   8   3      348.44      343.99     27.39 o 
   4   8   3     1400.02     1432.38     61.82 o 
   5   8   3      330.31      229.53     42.72 o 
   6   8   3       45.63       34.88     50.23 o 
   7   8   3       12.73       42.61     37.50 o 
  -7   9   3      132.49       92.04     32.46 o 
  -6   9   3      552.36      530.09     67.29 o 
  -5   9   3     1471.48     1472.80     67.64 o 
  -4   9   3      800.07      755.73     30.69 o 
  -3   9   3     5505.90     5541.89     77.86 o 
  -2   9   3      221.91      214.80     15.23 o 
  -1   9   3      356.58      311.39     25.72 o 
   0   9   3     1939.23     1737.70     47.43 o 
   1   9   3      427.80      404.81     29.05 o 
   2   9   3     1548.67     1478.63     48.67 o 
   3   9   3     3009.76     2797.69     87.75 o 
   4   9   3      430.94      440.62     37.79 o 
   5   9   3      391.42      475.95     57.63 o 
   6   9   3      187.53      252.49     50.95 o 
  -7  10   3      162.82      133.08     35.32 o 
  -6  10   3       13.61       49.43     25.88 o 
  -5  10   3       10.97        7.85     15.47 o 
  -4  10   3      411.87      414.61     23.60 o 
  -3  10   3      249.45      281.65     16.31 o 
  -2  10   3     1452.84     1565.23     34.22 o 
  -1  10   3      177.32      171.99     18.73 o 
   0  10   3        2.63      -12.35     10.98 o 
   1  10   3      470.59      440.53     31.34 o 
   2  10   3     4057.81     3939.78    112.88 o 
   3  10   3      389.53      364.27     46.74 o 
   4  10   3     1401.75     1363.07     63.04 o 
   5  10   3       14.58       73.60     33.35 o 
   6  10   3        1.47      -14.69     28.15 o 
  -7  11   3       76.58       91.41     33.01 o 
  -6  11   3        5.67      -20.36     24.57 o 
  -5  11   3     1012.66      969.04     59.07 o 
  -4  11   3      969.45     1003.10     37.86 o 
  -3  11   3     2849.41     2740.76     57.22 o 
  -2  11   3     6928.29     7147.75    121.64 o 
  -1  11   3     6852.83     6800.24    128.97 o 
   0  11   3     2619.65     2817.73     67.82 o 
   1  11   3     1045.55      971.82     46.22 o 
   2  11   3      940.26      995.76     58.62 o 
   3  11   3     3534.82     3454.57    107.86 o 
   4  11   3     1394.77     1404.34     60.40 o 
   5  11   3      107.88      110.61     33.59 o 
   6  11   3       52.33       79.51     35.34 o 
  -7  12   3       29.70       15.82     30.71 o 
  -6  12   3       12.87       -7.45     24.24 o 
  -5  12   3        0.09      -18.34     22.49 o 
  -4  12   3        9.53       -2.90     16.01 o 
  -3  12   3       72.61       48.72     18.72 o 
  -2  12   3      335.95      308.50     24.51 o 
  -1  12   3      210.44      243.76     22.75 o 
   0  12   3     2911.01     2886.30     73.73 o 
   1  12   3      426.21      429.26     46.47 o 
   2  12   3      148.26      125.78     38.88 o 
   3  12   3      446.37      485.81     44.33 o 
   4  12   3     1162.13     1124.91     57.05 o 
   5  12   3      176.00      249.97     66.13 o 
   6  12   3      174.69      147.16     59.69 o 
  -7  13   3      118.27      157.58     39.38 o 
  -6  13   3      154.72      133.22     34.10 o 
  -5  13   3      996.70     1071.55     65.60 o 
  -4  13   3       21.90       47.51     18.62 o 
  -3  13   3     1609.01     1426.80     49.06 o 
  -2  13   3      456.01      527.76     53.50 o 
  -1  13   3     4304.87     4271.64     94.06 o 
   0  13   3     3047.21     3004.13    133.03 o 
   1  13   3     4473.52     4387.96    110.24 o 
   2  13   3      651.03      633.97     42.53 o 
   3  13   3     2619.44     2505.54    120.50 o 
   4  13   3      612.27      653.77     44.79 o 
   5  13   3       31.37       -0.84     34.12 o 
   6  13   3      333.70      377.51     63.59 o 
  -7  14   3        7.93        7.01     32.19 o 
  -6  14   3       39.76       20.00     29.40 o 
  -5  14   3       55.22       12.54     25.95 o 
  -4  14   3      271.27      342.74     34.22 o 
  -3  14   3        5.12       21.30     14.84 o 
  -2  14   3       78.08       71.34     21.44 o 
  -1  14   3      405.45      323.80     31.41 o 
   0  14   3       55.57       52.58     19.14 o 
   1  14   3      179.41      119.09     26.90 o 
   2  14   3     1409.26     1429.87     66.26 o 
   3  14   3       78.56       54.61     26.08 o 
   4  14   3      517.44      494.29     41.03 o 
   5  14   3      187.36      244.14     42.41 o 
   6  14   3        4.11       18.34     33.45 o 
  -7  15   3      281.92      311.98     49.80 o 
  -6  15   3       55.36       34.45     32.19 o 
  -5  15   3      739.79      831.17     50.34 o 
  -4  15   3       16.97       27.03     16.11 o 
  -3  15   3     2769.37     2770.42     70.90 o 
  -2  15   3      923.52      894.89     49.89 o 
  -1  15   3     1709.97     1659.35     75.94 o 
   0  15   3       50.42       55.23     21.31 o 
   1  15   3     1504.53     1461.07     73.76 o 
   2  15   3       37.25        0.29     17.54 o 
   3  15   3     1562.35     1480.75     81.48 o 
   4  15   3      266.36      307.56     34.50 o 
   5  15   3      996.69     1038.98     76.31 o 
   6  15   3        2.61       46.05     35.48 o 
  -6  16   3       26.52       73.93     34.40 o 
  -5  16   3       39.64       34.82     23.15 o 
  -4  16   3        3.54       -4.31     16.18 o 
  -3  16   3       51.22       57.55     18.56 o 
  -2  16   3      555.00      561.81     41.38 o 
  -1  16   3     1432.91     1296.14     66.62 o 
   0  16   3      730.66      758.70     49.67 o 
   1  16   3      432.52      444.56     39.08 o 
   2  16   3       17.64        9.38     18.78 o 
   3  16   3      291.27      253.90     40.28 o 
   4  16   3      139.31      127.88     32.15 o 
   5  16   3      450.39      424.96     55.46 o 
  -6  17   3      138.74      198.93     41.98 o 
  -5  17   3      390.56      438.11     41.30 o 
  -4  17   3      125.25       85.63     48.33 o 
  -3  17   3      927.45      910.15     52.87 o 
  -2  17   3      233.30      175.35     29.24 o 
  -1  17   3     5918.14     5898.25    143.18 o 
   0  17   3       17.11       10.79     20.34 o 
   1  17   3      150.46      156.05     29.52 o 
   2  17   3        1.62      -17.97     21.11 o 
   3  17   3      432.48      495.72     74.65 o 
   4  17   3        4.97        5.54     27.52 o 
   5  17   3      714.20      702.02     66.84 o 
  -6  18   3       51.86       76.75     37.75 o 
  -5  18   3        0.20      -11.48     20.13 o 
  -4  18   3      171.64      146.02     29.20 o 
  -3  18   3        8.82        2.75     18.86 o 
  -2  18   3      877.70      840.70     85.11 o 
  -1  18   3     1334.13     1339.73     68.58 o 
   0  18   3       93.86      114.34     28.60 o 
   1  18   3      721.04      694.48     51.28 o 
   2  18   3      244.85      269.05     36.56 o 
   3  18   3       14.00       68.55     28.33 o 
   4  18   3      449.76      461.15     79.87 o 
   5  18   3       14.99       22.66     33.49 o 
  -6  19   3       17.79      -27.86     34.34 o 
  -5  19   3      879.12      954.90     60.75 o 
  -4  19   3      196.58      212.17     31.92 o 
  -3  19   3      979.35     1074.91     77.45 o 
  -2  19   3      374.33      281.53     36.05 o 
  -1  19   3      479.36      449.89     44.04 o 
   0  19   3       89.50       78.04     31.52 o 
   1  19   3      290.48      333.29     39.97 o 
   2  19   3      421.46      340.41     41.40 o 
   3  19   3     1086.66     1129.68     68.31 o 
   4  19   3        0.83      -16.97     30.77 o 
   5  19   3      187.66      196.26     47.17 o 
  -5  20   3        6.13       47.04     45.73 o 
  -4  20   3        0.78       -4.26     22.53 o 
  -3  20   3      402.02      396.79     42.30 o 
  -2  20   3        5.34       -6.29     24.17 o 
  -1  20   3      145.84      150.71     31.92 o 
   0  20   3      267.57      267.70     37.45 o 
   1  20   3      273.51      225.29     36.42 o 
   2  20   3      235.03      176.54     50.75 o 
   3  20   3      395.04      395.31     45.13 o 
   4  20   3      315.54      230.15     45.78 o 
  -5  21   3      361.33      398.12     79.46 o 
  -4  21   3        2.04        4.05     21.67 o 
  -3  21   3     1626.13     1534.34     76.59 o 
  -2  21   3      370.36      385.89     43.10 o 
  -1  21   3       35.07       83.59     29.58 o 
   0  21   3      226.39      266.83     39.41 o 
   1  21   3      214.31      198.46     36.62 o 
   2  21   3       76.03       96.29     33.09 o 
   3  21   3      592.10      715.17     77.55 o 
   4  21   3       86.36      187.25     42.42 o 
  -5  22   3       56.06       39.90     30.34 o 
  -4  22   3      221.75      228.11     49.39 o 
  -3  22   3      111.54       28.10     28.94 o 
  -2  22   3        2.76       25.67     27.64 o 
  -1  22   3      361.79      345.15     43.05 o 
   0  22   3       80.69       65.05     28.39 o 
   1  22   3        5.59       11.61     26.23 o 
   2  22   3      284.23      293.11     42.38 o 
   3  22   3        1.07      -29.59     26.79 o 
   4  22   3       76.57       97.81     40.22 o 
  -4  23   3      207.97      282.05     39.84 o 
  -3  23   3      464.03      454.88     49.85 o 
  -2  23   3      327.38      311.39     43.99 o 
  -1  23   3      184.89      254.40     41.68 o 
   0  23   3      131.24      110.98     34.03 o 
   1  23   3     1203.19     1321.65     79.41 o 
   2  23   3      334.39      293.01     43.45 o 
   3  23   3      245.96      277.20     47.45 o 
  -4  24   3        5.36       13.39     26.56 o 
  -3  24   3        5.67        8.26     34.11 o 
  -2  24   3      184.96      236.78     41.78 o 
  -1  24   3        9.75       37.20     30.77 o 
   0  24   3      196.85      210.61     38.49 o 
   1  24   3      250.06      200.42     42.60 o 
   2  24   3        0.60        3.55     30.87 o 
   3  24   3      200.66      293.71     80.08 o 
  -3  25   3      356.93      432.55     58.72 o 
  -2  25   3      365.47      318.78     46.95 o 
  -1  25   3      755.42      617.07     58.30 o 
   0  25   3      128.73      178.19     40.78 o 
   1  25   3        8.18       13.93     31.70 o 
   2  25   3      264.68      205.69     42.55 o 
  -2  26   3        0.27       47.82     35.51 o 
  -1  26   3      253.84      336.12     54.70 o 
   0  26   3        0.93       13.28     31.11 o 
   1  26   3       25.19      -14.20     31.97 o 
  -1  27   3      144.26      131.97     58.63 o 
   0  27   3      578.11      682.19     63.50 o 
  -8   0   4      341.83      460.09    107.74 o 
  -6   0   4       41.67      104.83     59.69 o 
  -4   0   4    11312.60    11236.05    238.42 o 
  -2   0   4     4758.14     4514.49     73.02 o 
   0   0   4     8886.26     8825.10    172.34 o 
   2   0   4     4367.27     4512.37     99.75 o 
   4   0   4     1147.70     1195.73     55.54 o 
   6   0   4       96.29       85.96     37.48 o 
  -8   1   4      142.58       29.90     53.69 o 
  -7   1   4      122.30       65.70     45.60 o 
  -6   1   4     1162.16     1060.20     83.79 o 
  -5   1   4      376.16      325.33     46.29 o 
  -4   1   4      257.68      192.99     12.88 o 
  -3   1   4     5121.10     5173.44     85.62 o 
  -2   1   4       23.74       14.02      5.30 o 
  -1   1   4       86.24       75.60      7.79 o 
   0   1   4      287.81      301.32     17.67 o 
   1   1   4     6126.22     6272.48     89.44 o 
   2   1   4      348.49      408.68     18.47 o 
   3   1   4     1015.89      996.81     34.77 o 
   4   1   4       90.92      119.34     16.15 o 
   5   1   4      481.94      475.82     37.78 o 
   6   1   4        6.46      -11.48     21.33 o 
   7   1   4       79.90      124.82     32.65 o 
  -8   2   4       27.70        7.28     66.97 o 
  -7   2   4       18.55        8.74     55.33 o 
  -6   2   4     1707.20     1635.78     63.90 o 
  -5   2   4      147.10      165.21     34.50 o 
  -4   2   4     5958.13     5885.57    100.23 o 
  -3   2   4      142.81      123.38     11.52 o 
  -2   2   4     1263.08     1227.89     20.44 o 
  -1   2   4     4582.93     4917.37     66.90 o 
   0   2   4     6347.14     6284.21     97.48 o 
   1   2   4      733.08      779.21     28.14 o 
   2   2   4     4972.61     5019.31     75.85 o 
   3   2   4       30.36       23.63     11.89 o 
   4   2   4     1265.34     1218.75     39.52 o 
   5   2   4      212.51      187.24     28.58 o 
   6   2   4      439.95      447.50     41.14 o 
   7   2   4        6.92        9.16     50.98 o 
  -8   3   4      252.29      182.00     82.99 o 
  -7   3   4      168.54      163.28     30.20 o 
  -6   3   4      996.45      879.96     58.97 o 
  -5   3   4      554.41      506.00     26.61 o 
  -4   3   4      227.06      172.06     12.99 o 
  -3   3   4        8.93       -0.52      6.95 o 
  -2   3   4      717.87      739.89     16.31 o 
  -1   3   4      246.19      263.32     13.25 o 
   0   3   4      137.36      141.25     16.73 o 
   1   3   4     8487.77     8674.18    126.18 o 
   2   3   4      123.57      136.62     12.46 o 
   3   3   4     2026.80     1906.69     64.35 o 
   4   3   4        1.70       -5.68     12.09 o 
   5   3   4      280.78      336.90     33.37 o 
   6   3   4        1.90        5.87     22.47 o 
   7   3   4        8.60       -0.67     28.92 o 
  -8   4   4       94.27       74.25     74.25 o 
  -7   4   4       82.97      141.20     34.09 o 
  -6   4   4     1115.28     1095.90    111.98 o 
  -5   4   4       18.58       34.00     12.20 o 
  -4   4   4     4157.98     4005.09     74.70 o 
  -3   4   4        0.93        9.02      5.38 o 
  -2   4   4     3096.46     3108.18     40.97 o 
  -1   4   4      252.09      255.60     15.75 o 
   0   4   4      415.00      384.98     19.05 o 
   1   4   4     3566.29     3480.11     70.97 o 
   2   4   4     7723.67     7816.23    126.23 o 
   3   4   4        7.65       10.60     12.25 o 
   4   4   4     1483.39     1411.74     42.97 o 
   5   4   4       45.92       40.96     25.06 o 
   6   4   4       52.48       62.10     26.15 o 
   7   4   4      249.66      257.69     40.26 o 
  -8   5   4       17.91      -29.12     66.97 o 
  -7   5   4      198.68      205.58     37.04 o 
  -6   5   4       36.78       14.89     24.79 o 
  -5   5   4       56.43       50.71     11.17 o 
  -4   5   4      125.36      132.86     13.61 o 
  -3   5   4     1267.22     1264.28     25.01 o 
  -2   5   4     3548.56     3613.29     44.74 o 
  -1   5   4     2670.69     2712.50     42.60 o 
   0   5   4     4096.30     4233.15    103.29 o 
   1   5   4       43.96       61.98     11.29 o 
   2   5   4     2818.52     3015.03     65.56 o 
   3   5   4      565.46      561.78     29.98 o 
   4   5   4       81.94      102.75     18.84 o 
   5   5   4      897.82      860.78     77.76 o 
   6   5   4       80.10      116.35     28.23 o 
  -8   6   4      325.03      334.87     96.09 o 
  -7   6   4       44.55       71.80     32.58 o 
  -6   6   4      718.99      714.49     33.79 o 
  -5   6   4     1053.51     1034.84     42.77 o 
  -4   6   4     1923.89     1992.09     43.01 o 
  -3   6   4     1899.09     1873.13     31.93 o 
  -2   6   4      176.67      181.37     11.22 o 
  -1   6   4       15.18        8.85      7.08 o 
   0   6   4     9079.64     8660.17    200.62 o 
   1   6   4       77.50      119.27     14.02 o 
   2   6   4      889.52      807.44     52.54 o 
   3   6   4     3050.71     3152.13     82.07 o 
   4   6   4      133.85      108.27     21.02 o 
   5   6   4      105.84      122.99     74.98 o 
   6   6   4      243.32      229.00     39.70 o 
  -8   7   4       22.74       84.99     48.05 o 
  -7   7   4       29.43       17.34     32.05 o 
  -6   7   4       42.30       48.14     18.26 o 
  -5   7   4     1070.10     1109.51     37.19 o 
  -4   7   4      205.05      205.17     18.59 o 
  -3   7   4       23.32       21.14      6.63 o 
  -2   7   4       38.91       20.61      7.44 o 
  -1   7   4      333.51      374.44     24.20 o 
   0   7   4       29.45       33.14     13.55 o 
   1   7   4     3334.72     3381.33     79.13 o 
   2   7   4     4330.91     4125.09     95.80 o 
   3   7   4     1642.62     1615.67     55.13 o 
   4   7   4        1.60       -2.94     14.81 o 
   5   7   4        5.65       26.94     30.89 o 
   6   7   4        6.17       14.69     25.59 o 
  -8   8   4      216.56      116.20     44.43 o 
  -7   8   4       34.02       72.13     36.09 o 
  -6   8   4      278.54      291.84     48.58 o 
  -5   8   4     2829.94     2751.58     64.02 o 
  -4   8   4     3183.54     3064.59     53.48 o 
  -3   8   4      251.97      229.27     17.61 o 
  -2   8   4     3608.24     3568.43     61.91 o 
  -1   8   4     1571.78     1477.33     38.97 o 
   0   8   4     5171.28     5735.52    125.19 o 
   1   8   4     1798.05     1694.41     52.44 o 
   2   8   4     1389.68     1396.77     71.66 o 
   3   8   4      567.43      544.94     35.93 o 
   4   8   4     2171.10     2247.60     80.14 o 
   5   8   4      141.88      108.80     41.50 o 
   6   8   4       90.68      122.51     42.65 o 
  -7   9   4      107.27       55.33     49.50 o 
  -6   9   4        1.03       -0.20     21.63 o 
  -5   9   4      351.93      360.82     33.17 o 
  -4   9   4       57.95       49.90     10.12 o 
  -3   9   4      120.17      118.84     11.34 o 
  -2   9   4     4657.79     4583.61     76.47 o 
  -1   9   4      641.76      600.85     30.94 o 
   0   9   4      258.49      420.37     30.52 o 
   1   9   4      255.98      255.78     32.83 o 
   2   9   4       65.78       61.20     16.05 o 
   3   9   4      521.75      516.51     35.70 o 
   4   9   4     1500.16     1476.94    113.45 o 
   5   9   4      119.67      244.69     46.63 o 
   6   9   4       90.49      128.42     46.02 o 
  -7  10   4       65.96      155.71     43.67 o 
  -6  10   4      150.89      169.41     32.27 o 
  -5  10   4      773.75      802.27     38.00 o 
  -4  10   4     1218.11     1214.16     38.65 o 
  -3  10   4     3535.97     3464.02     62.56 o 
  -2  10   4       59.00       65.28     11.59 o 
  -1  10   4     3970.64     3835.16     83.29 o 
   0  10   4      993.91      901.47     40.26 o 
   1  10   4      804.85      799.18     50.12 o 
   2  10   4      954.62      950.02     44.66 o 
   3  10   4     1527.84     1498.97     71.03 o 
   4  10   4       68.14       35.22     22.26 o 
   5  10   4       50.64       18.73     71.34 o 
   6  10   4      155.26      171.76     48.25 o 
  -7  11   4        4.00       -0.73     35.00 o 
  -6  11   4       50.55       28.67     25.92 o 
  -5  11   4        3.97        5.99     24.80 o 
  -4  11   4      132.85      104.03     15.93 o 
  -3  11   4     2481.44     2487.06     51.26 o 
  -2  11   4       50.31       65.85     13.78 o 
  -1  11   4       11.50       -1.28     12.43 o 
   0  11   4      553.71      524.02     41.77 o 
   1  11   4     1052.25     1035.61     61.77 o 
   2  11   4     3471.51     3551.28    110.37 o 
   3  11   4        1.27       -1.49     17.45 o 
   4  11   4      337.19      286.99     40.53 o 
   5  11   4       22.20        7.23     30.39 o 
   6  11   4       32.53      -46.16     37.99 o 
  -7  12   4      240.77      329.01     54.92 o 
  -6  12   4       43.80       47.54     28.64 o 
  -5  12   4     1735.13     1780.07     73.45 o 
  -4  12   4      647.90      631.11     39.83 o 
  -3  12   4     2280.91     2279.59     53.50 o 
  -2  12   4      152.60      149.85     17.27 o 
  -1  12   4      975.47      881.89     61.92 o 
   0  12   4      993.04     1032.53     46.13 o 
   1  12   4     4026.57     4133.16    140.61 o 
   2  12   4      226.52      224.34     29.05 o 
   3  12   4     1113.03     1096.38     79.74 o 
   4  12   4      577.44      643.01     50.65 o 
   5  12   4      166.61      214.85     40.08 o 
   6  12   4        1.22      -40.26     36.60 o 
  -7  13   4        1.54       29.12     65.52 o 
  -6  13   4       25.47       15.31     29.40 o 
  -5  13   4       14.16       18.65     19.58 o 
  -4  13   4      261.70      237.62     19.47 o 
  -3  13   4      103.71      105.59     17.44 o 
  -2  13   4      158.94      122.10     19.50 o 
  -1  13   4      974.08      930.77     44.22 o 
   0  13   4      184.58      161.52     23.43 o 
   1  13   4      505.19      487.93     34.69 o 
   2  13   4     2489.20     2582.38     82.65 o 
   3  13   4      195.50      180.08     34.29 o 
   4  13   4      391.67      391.67     38.17 o 
   5  13   4       34.71       14.42     37.78 o 
   6  13   4       10.57       24.71     33.73 o 
  -7  14   4      229.07      208.71     43.95 o 
  -6  14   4       38.97       54.62     30.82 o 
  -5  14   4      299.86      385.94     38.67 o 
  -4  14   4       41.00        1.34     14.40 o 
  -3  14   4     2639.59     2614.22     61.69 o 
  -2  14   4      916.66      928.29     44.37 o 
  -1  14   4     1967.45     1855.84     60.34 o 
   0  14   4        1.41       20.22     15.88 o 
   1  14   4     1794.04     1744.02     64.48 o 
   2  14   4       73.14      128.48     37.32 o 
   3  14   4     4265.44     4457.79    219.38 o 
   4  14   4      623.21      604.65     46.13 o 
   5  14   4       12.64      -32.70     28.67 o 
  -7  15   4        4.90       10.43     38.15 o 
  -6  15   4        1.63       21.64     30.77 o 
  -5  15   4       62.37       49.28     22.17 o 
  -4  15   4       50.60       44.82     17.58 o 
  -3  15   4       55.03       36.70     16.37 o 
  -2  15   4     1838.42     1746.93     66.22 o 
  -1  15   4     1442.84     1467.86     87.53 o 
   0  15   4      967.79      940.94     48.53 o 
   1  15   4      351.66      331.99     38.05 o 
   2  15   4        1.60      -30.45     20.30 o 
   3  15   4     1301.76     1224.24     87.46 o 
   4  15   4      398.14      358.91     38.28 o 
   5  15   4       10.50       -2.22     28.25 o 
  -6  16   4       30.45       33.14     31.85 o 
  -5  16   4      491.76      496.91     67.25 o 
  -4  16   4       23.41       41.89     17.59 o 
  -3  16   4      441.79      451.85     33.04 o 
  -2  16   4        8.12       14.56     24.38 o 
  -1  16   4     2678.02     2566.14     80.15 o 
   0  16   4      580.94      595.35     68.68 o 
   1  16   4     2247.68     2198.30     80.29 o 
   2  16   4       42.48       38.63     24.01 o 
   3  16   4      658.04      614.81     56.79 o 
   4  16   4      101.12      131.83     35.09 o 
   5  16   4      280.30      368.46     58.71 o 
  -6  17   4       49.69       56.21     35.16 o 
  -5  17   4        1.52        6.20     29.67 o 
  -4  17   4       65.42      100.00     26.77 o 
  -3  17   4      243.07      238.56     27.59 o 
  -2  17   4      221.50      207.80     30.87 o 
  -1  17   4       40.95       70.70     25.09 o 
   0  17   4      193.80      206.93     31.45 o 
   1  17   4        9.97       -2.09     22.04 o 
   2  17   4     1428.89     1517.88     76.05 o 
   3  17   4       22.59       18.02     29.35 o 
   4  17   4      150.06      135.25     37.53 o 
   5  17   4      296.52      275.26     52.83 o 
  -6  18   4       11.27       10.67     35.75 o 
  -5  18   4      248.12      278.98     36.65 o 
  -4  18   4       41.31       86.53     25.12 o 
  -3  18   4     4606.09     4580.52    105.96 o 
  -2  18   4       82.92       41.58     24.94 o 
  -1  18   4       15.25       10.36     21.89 o 
   0  18   4      641.49      692.66     52.01 o 
   1  18   4      249.59      255.59     35.71 o 
   2  18   4       79.68       58.06     26.73 o 
   3  18   4      601.58      615.79     74.79 o 
   4  18   4        4.83       14.55     28.23 o 
   5  18   4      654.32      745.14    120.19 o 
  -6  19   4       38.72       87.79     37.45 o 
  -5  19   4      335.44      378.17     54.22 o 
  -4  19   4       74.26       68.88     26.77 o 
  -3  19   4     2046.15     2074.50     89.66 o 
  -2  19   4      397.59      462.54     44.34 o 
  -1  19   4      152.48      145.42     31.26 o 
   0  19   4       35.22       61.31     29.63 o 
   1  19   4      141.74      125.99     31.11 o 
   2  19   4      293.38      311.67     49.41 o 
   3  19   4        0.10       37.96     31.61 o 
   4  19   4      340.16      295.46     48.81 o 
  -5  20   4      633.02      594.32     49.52 o 
  -4  20   4        0.50      -10.39     22.70 o 
  -3  20   4      396.58      406.23     36.60 o 
  -2  20   4       86.82       29.82     27.31 o 
  -1  20   4      356.94      412.08     44.13 o 
   0  20   4      360.71      336.79     41.54 o 
   1  20   4      873.37      901.47     62.49 o 
   2  20   4       12.83       31.27     28.55 o 
   3  20   4       49.17       70.75     46.19 o 
   4  20   4      104.55       83.85     68.84 o 
  -5  21   4        1.24       -1.19     26.61 o 
  -4  21   4      506.88      552.07     47.09 o 
  -3  21   4       71.21       37.26     22.39 o 
  -2  21   4       34.49       22.37     25.60 o 
  -1  21   4      703.88      701.45     57.20 o 
   0  21   4      314.51      338.56     41.71 o 
   1  21   4      436.55      431.51     46.16 o 
   2  21   4      252.56      266.23     40.27 o 
   3  21   4      211.92      228.10     47.07 o 
   4  21   4       93.98       99.38     40.18 o 
  -5  22   4      812.37      738.86     66.18 o 
  -4  22   4      405.08      482.39     53.80 o 
  -3  22   4      334.00      353.47     36.88 o 
  -2  22   4      117.69      176.00     36.19 o 
  -1  22   4       65.05      108.44     32.68 o 
   0  22   4      150.67      181.09     40.14 o 
   1  22   4      199.21      192.79     37.80 o 
   2  22   4       32.75       51.16     31.91 o 
   3  22   4      752.76      744.84     72.26 o 
  -4  23   4       17.62       76.78     30.35 o 
  -3  23   4       11.61        0.63     25.68 o 
  -2  23   4       64.67       76.97     34.35 o 
  -1  23   4      254.88      220.40     54.43 o 
   0  23   4      479.22      613.12     91.67 o 
   1  23   4       38.19      -15.20     27.36 o 
   2  23   4       74.62       83.63     33.90 o 
   3  23   4      134.22       97.13     63.33 o 
  -4  24   4      482.76      439.07     56.53 o 
  -3  24   4      194.90      179.16     35.72 o 
  -2  24   4      268.93      249.35     42.73 o 
  -1  24   4      253.96      282.87     58.75 o 
   0  24   4      159.06      200.24     68.72 o 
   1  24   4      654.15      695.27     63.04 o 
   2  24   4      146.79      103.92     38.19 o 
  -3  25   4       36.33       62.44     32.96 o 
  -2  25   4       44.70       75.55     35.79 o 
  -1  25   4       85.50      100.28     36.85 o 
   0  25   4       97.15       95.12     35.42 o 
   1  25   4      102.94       81.56     36.93 o 
   2  25   4      176.39      223.45     43.57 o 
  -2  26   4       74.87       94.90     38.51 o 
  -1  26   4      380.91      471.43     55.52 o 
   0  26   4      611.93      645.81     71.06 o 
   1  26   4      294.66      262.26     46.12 o 
  -7   0   5       33.91      112.11     72.80 o 
  -5   0   5      517.36      533.58     31.09 o 
  -3   0   5       11.68       17.73     11.22 o 
  -1   0   5       55.73       38.92     21.03 o 
   1   0   5    12680.37    12680.82    276.09 o 
   3   0   5     2015.30     1856.41     67.27 o 
   5   0   5       47.54       53.32     32.32 o 
  -8   1   5       57.50      -50.96     68.43 o 
  -7   1   5      241.75      184.91     74.25 o 
  -6   1   5     1876.24     1886.75     70.99 o 
  -5   1   5      748.35      717.13     26.90 o 
  -4   1   5     3063.09     2924.41     60.27 o 
  -3   1   5     1710.05     1756.16     33.51 o 
  -2   1   5     2372.51     2391.46     34.92 o 
  -1   1   5     7762.56     8213.90    122.14 o 
   0   1   5    10758.83    11199.43    218.58 o 
   1   1   5      601.60      566.78     21.54 o 
   2   1   5     1510.82     1379.79     36.56 o 
   3   1   5      880.14      824.85     33.99 o 
   4   1   5     1398.87     1456.14     44.78 o 
   5   1   5        0.09      -10.75     20.34 o 
   6   1   5      422.35      475.12     43.71 o 
  -8   2   5        5.46      170.35     82.99 o 
  -7   2   5       64.36       73.91     29.76 o 
  -6   2   5      224.72      162.81     31.65 o 
  -5   2   5       20.02       19.40     11.59 o 
  -4   2   5      236.02      269.78     20.34 o 
  -3   2   5     2332.31     2304.28     61.45 o 
  -2   2   5      175.59      175.64     11.22 o 
  -1   2   5     6232.67     6072.36    101.16 o 
   0   2   5      638.31      720.27     36.48 o 
   1   2   5      427.97      478.78     22.56 o 
   2   2   5        4.95       -7.28      9.52 o 
   3   2   5      555.85      494.32     26.72 o 
   4   2   5        0.15      -19.27     12.85 o 
   5   2   5     1476.75     1456.42     67.17 o 
   6   2   5        0.22        7.84     24.69 o 
  -8   3   5      495.94      797.87    128.13 o 
  -7   3   5        9.56       42.66     37.86 o 
  -6   3   5     1043.18     1008.65     59.93 o 
  -5   3   5       39.53       23.96     12.27 o 
  -4   3   5     1797.82     1771.59     41.93 o 
  -3   3   5      722.50      695.56     23.36 o 
  -2   3   5      257.48      240.81     12.57 o 
  -1   3   5      753.10      733.52     44.05 o 
   0   3   5    10078.09    10321.68    204.37 o 
   1   3   5      436.03      498.91     23.36 o 
   2   3   5     4353.90     4343.60     81.52 o 
   3   3   5      916.60      828.91     34.47 o 
   4   3   5      260.87      266.67     22.44 o 
   5   3   5       21.92        0.76     22.36 o 
   6   3   5        1.27      -33.38     22.25 o 
  -8   4   5      140.74       64.06     72.80 o 
  -7   4   5       46.94       95.38     32.58 o 
  -6   4   5       44.75       43.50     16.44 o 
  -5   4   5      529.73      500.22     22.78 o 
  -4   4   5       77.68       83.23     14.36 o 
  -3   4   5      494.10      525.82     15.21 o 
  -2   4   5      400.57      444.09     18.30 o 
  -1   4   5       85.25       63.29     11.35 o 
   0   4   5       14.44       33.44     15.75 o 
   1   4   5    10472.79    10639.28    260.69 o 
   2   4   5      197.36      152.02     14.02 o 
   3   4   5      414.19      379.35     28.65 o 
   4   4   5      365.94      357.74     35.21 o 
   5   4   5       89.25       96.75     27.01 o 
   6   4   5      326.32      356.63     51.67 o 
  -8   5   5      214.73      199.47     88.81 o 
  -7   5   5      281.02      266.70     42.76 o 
  -6   5   5     1890.63     1916.05     52.91 o 
  -5   5   5      381.77      343.37     29.53 o 
  -4   5   5     2437.08     2300.75     47.51 o 
  -3   5   5       79.99       61.32      6.38 o 
  -2   5   5      656.98      667.19     23.08 o 
  -1   5   5       12.33        9.53      7.65 o 
   0   5   5       46.08       16.29     13.98 o 
   1   5   5      687.75      707.46     42.41 o 
   2   5   5     3376.10     3538.30     75.61 o 
   3   5   5        0.94      -18.80     12.53 o 
   4   5   5      441.86      420.13     29.53 o 
   5   5   5      623.90      615.11     51.49 o 
   6   5   5      113.09      159.50     45.45 o 
  -8   6   5       10.34       90.27     74.25 o 
  -7   6   5      165.91      218.49     27.58 o 
  -6   6   5        1.17       -4.41     14.56 o 
  -5   6   5      208.60      202.24     18.34 o 
  -4   6   5      252.96      251.65     17.38 o 
  -3   6   5      317.63      306.86     13.92 o 
  -2   6   5     2060.02     2153.06     55.03 o 
  -1   6   5      277.62      284.90     29.92 o 
   0   6   5     1441.42     1348.85     54.59 o 
   1   6   5     1876.49     1861.36     51.16 o 
   2   6   5        1.50      -10.08     13.24 o 
   3   6   5     2449.21     2437.27     71.74 o 
   4   6   5        4.42      -19.76     15.85 o 
   5   6   5        5.20       50.72     28.88 o 
   6   6   5      105.96       59.36     32.13 o 
  -8   7   5       78.39      120.69     44.70 o 
  -7   7   5      655.23      622.22     63.64 o 
  -6   7   5      625.40      638.68     34.75 o 
  -5   7   5      659.50      649.67     32.21 o 
  -4   7   5      611.07      624.45     26.42 o 
  -3   7   5      390.31      404.79     20.63 o 
  -2   7   5     4787.56     4959.48     80.93 o 
  -1   7   5       54.58       25.56      9.99 o 
   0   7   5      420.67      550.82     39.99 o 
   1   7   5     3444.62     3466.23    101.29 o 
   2   7   5     2092.58     2075.00     60.38 o 
   3   7   5       27.88       30.36     16.11 o 
   4   7   5      205.31      220.25     32.78 o 
   5   7   5      159.02      160.51     33.48 o 
   6   7   5       93.05       38.47     32.72 o 
  -7   8   5       60.39       63.82     43.68 o 
  -6   8   5        4.18       -2.25     18.29 o 
  -5   8   5      639.01      607.12     35.82 o 
  -4   8   5      214.14      197.70     16.41 o 
  -3   8   5      256.99      267.84     15.75 o 
  -2   8   5     1893.26     1795.57     43.45 o 
  -1   8   5     1610.45     1754.23     45.29 o 
   0   8   5        1.92       -4.96     14.57 o 
   1   8   5      126.24      102.12     15.33 o 
   2   8   5      713.31      769.84     44.66 o 
   3   8   5      111.20       89.27     20.62 o 
   4   8   5      283.30      297.68     34.03 o 
   5   8   5       91.06       71.70     35.51 o 
   6   8   5      178.83      165.52     39.71 o 
  -7   9   5      137.74      217.66     46.63 o 
  -6   9   5      341.90      413.08     32.59 o 
  -5   9   5     1698.45     1661.63     48.91 o 
  -4   9   5      162.05      174.07     17.96 o 
  -3   9   5     2489.48     2389.55     48.20 o 
  -2   9   5      106.32      101.34     15.11 o 
  -1   9   5      235.66      220.65     17.46 o 
   0   9   5     2811.96     2774.03     89.65 o 
   1   9   5     1211.68     1245.09     45.57 o 
   2   9   5      413.89      432.44     30.90 o 
   3   9   5      270.68      244.19     34.67 o 
   4   9   5       30.95       50.31     20.38 o 
   5   9   5      563.95      611.93     82.99 o 
   6   9   5      159.62      237.30     42.13 o 
  -7  10   5        0.23       27.18     36.89 o 
  -6  10   5      176.21      167.38     25.67 o 
  -5  10   5      571.95      565.24     37.11 o 
  -4  10   5      440.96      520.26     29.18 o 
  -3  10   5      141.27      124.33     14.79 o 
  -2  10   5     1283.80     1354.89     38.20 o 
  -1  10   5      391.92      400.60     27.95 o 
   0  10   5     1270.13     1249.93     56.32 o 
   1  10   5      830.18      838.73     51.07 o 
   2  10   5     3800.97     3689.31     93.48 o 
   3  10   5      242.86      246.77     27.69 o 
   4  10   5      215.74      241.55     34.19 o 
   5  10   5       10.95       26.44     31.47 o 
   6  10   5       44.67       27.25     39.55 o 
  -7  11   5       99.56      138.96     45.48 o 
  -6  11   5       72.20       46.40     22.43 o 
  -5  11   5      490.54      519.16     30.58 o 
  -4  11   5     2636.92     2698.36     84.32 o 
  -3  11   5     3351.56     3313.77     71.73 o 
  -2  11   5      177.71      207.96     18.61 o 
  -1  11   5     1749.64     1715.18     80.22 o 
   0  11   5      164.44      139.39     20.36 o 
   1  11   5     4177.55     4073.81    177.58 o 
   2  11   5     1709.29     1720.21     60.63 o 
   3  11   5        6.46       -5.01     28.16 o 
   4  11   5      771.61      735.64     55.04 o 
   5  11   5      435.88      358.50     56.62 o 
   6  11   5        3.19      -34.19     35.64 o 
  -7  12   5        6.83       93.70     41.46 o 
  -6  12   5       76.51       91.35     29.23 o 
  -5  12   5       38.94       56.00     16.83 o 
  -4  12   5        3.33       -1.71     13.96 o 
  -3  12   5      138.10      134.54     17.70 o 
  -2  12   5     2588.79     2577.16     66.96 o 
  -1  12   5      588.08      578.61     35.38 o 
   0  12   5      554.52      571.10     36.13 o 
   1  12   5     2757.31     2620.29     94.41 o 
   2  12   5      115.93      138.37     28.85 o 
   3  12   5      351.84      337.08     40.63 o 
   4  12   5      774.15      855.02     60.19 o 
   5  12   5       95.08      158.27     43.53 o 
  -7  13   5      286.55      313.02     59.29 o 
  -6  13   5       89.03       66.49     29.33 o 
  -5  13   5      596.02      534.53     47.63 o 
  -4  13   5        8.84       17.93     15.34 o 
  -3  13   5      466.10      422.94     26.47 o 
  -2  13   5        4.86        0.64     12.34 o 
  -1  13   5     1785.20     1727.40     56.61 o 
   0  13   5     2989.91     2952.09     78.07 o 
   1  13   5     7459.97     7452.31    169.98 o 
   2  13   5       14.60        5.29     19.58 o 
   3  13   5      104.82      144.32     31.19 o 
   4  13   5      103.67       90.95     27.78 o 
   5  13   5      124.82      164.84     40.88 o 
  -7  14   5        8.71        7.33     41.50 o 
  -6  14   5      146.15      204.60     37.08 o 
  -5  14   5      157.63      193.43     24.59 o 
  -4  14   5      264.85      294.82     23.33 o 
  -3  14   5      229.44      258.87     23.15 o 
  -2  14   5       80.29       48.99     15.00 o 
  -1  14   5      232.67      194.87     25.26 o 
   0  14   5     1200.90     1139.34     53.07 o 
   1  14   5      571.56      571.57     45.20 o 
   2  14   5     3493.07     3492.31    104.40 o 
   3  14   5        5.53       21.29     25.85 o 
   4  14   5        1.61      -24.10     22.88 o 
   5  14   5       23.22       60.75     33.94 o 
  -6  15   5        2.83        1.80     30.46 o 
  -5  15   5      876.11      888.01     63.05 o 
  -4  15   5      433.48      444.04     28.44 o 
  -3  15   5     1208.38     1162.65     50.14 o 
  -2  15   5        0.93      -21.16     14.11 o 
  -1  15   5      125.34       99.62     22.32 o 
   0  15   5        0.04      -15.45     16.54 o 
   1  15   5     1861.12     1801.97     68.98 o 
   2  15   5      425.16      383.76     39.31 o 
   3  15   5     2448.44     2369.43    111.40 o 
   4  15   5       12.86        9.45     27.97 o 
   5  15   5        2.09       22.21     32.17 o 
  -6  16   5        0.55       -2.83     30.35 o 
  -5  16   5       90.69       75.72     29.84 o 
  -4  16   5      170.84      152.70     24.38 o 
  -3  16   5      960.51      904.15     50.79 o 
  -2  16   5     1689.09     1709.91     71.57 o 
  -1  16   5       14.92       -5.22     21.17 o 
   0  16   5      318.46      373.17     34.45 o 
   1  16   5       73.86       67.54     22.77 o 
   2  16   5      832.90      885.39     90.64 o 
   3  16   5     1160.29     1197.56     81.31 o 
   4  16   5      151.45      128.06     40.85 o 
   5  16   5       25.39       31.68     33.36 o 
  -6  17   5        2.52       47.38     42.05 o 
  -5  17   5      106.39       68.79     25.44 o 
  -4  17   5       16.64       -5.68     21.20 o 
  -3  17   5     2024.64     2121.15     71.84 o 
  -2  17   5      287.94      243.45     29.15 o 
  -1  17   5      653.30      664.53     44.52 o 
   0  17   5        2.27      -21.01     21.17 o 
   1  17   5      352.94      401.80     42.55 o 
   2  17   5      207.69      225.09     43.16 o 
   3  17   5      852.37      723.79     66.88 o 
   4  17   5        1.67      -21.82     26.12 o 
  -6  18   5       21.58       45.99     37.52 o 
  -5  18   5        1.01      -16.35     23.80 o 
  -4  18   5      418.99      395.86     62.20 o 
  -3  18   5      286.61      322.93     43.85 o 
  -2  18   5      150.55       88.56     40.31 o 
  -1  18   5       45.80       35.05     22.06 o 
   0  18   5      646.22      500.67     46.63 o 
   1  18   5       96.01      108.89     29.79 o 
   2  18   5      743.14      952.98     73.42 o 
   3  18   5       30.35       22.56     49.59 o 
   4  18   5       11.13       14.18     31.50 o 
  -5  19   5      674.74      809.40     61.78 o 
  -4  19   5       20.61        8.07     22.11 o 
  -3  19   5      430.04      429.86     35.76 o 
  -2  19   5        7.09       -5.65     23.35 o 
  -1  19   5      412.20      431.90     43.31 o 
   0  19   5      331.34      359.47     52.07 o 
   1  19   5      513.35      480.09     48.11 o 
   2  19   5       52.23       72.48     39.54 o 
   3  19   5       53.35       39.93     35.45 o 
   4  19   5       86.53       79.61     36.44 o 
  -5  20   5      380.12      373.49     65.79 o 
  -4  20   5       84.32       43.29     25.36 o 
  -3  20   5       47.23       46.80     22.39 o 
  -2  20   5      138.94      166.68     33.38 o 
  -1  20   5      306.64      299.63     40.10 o 
   0  20   5       24.03       15.04     26.15 o 
   1  20   5      306.44      306.32     41.70 o 
   2  20   5      439.27      523.07     96.86 o 
   3  20   5      118.07       46.82     36.25 o 
   4  20   5      356.08      398.81    101.95 o 
  -5  21   5      843.17      839.92     69.35 o 
  -4  21   5      163.13      178.14     33.53 o 
  -3  21   5      166.89      215.74     34.29 o 
  -2  21   5      311.08      363.89     43.44 o 
  -1  21   5      197.60      130.22     32.83 o 
   0  21   5      200.79      199.53     43.39 o 
   1  21   5      114.93       89.49     31.54 o 
   2  21   5       36.09       18.03     36.47 o 
   3  21   5      384.71      394.59     68.29 o 
  -4  22   5       51.26       53.06     32.10 o 
  -3  22   5      118.57       78.44     28.12 o 
  -2  22   5      132.05      120.87     46.23 o 
  -1  22   5       10.13        8.68     29.08 o 
   0  22   5      361.04      315.30     46.05 o 
   1  22   5       23.79       14.54     27.70 o 
   2  22   5      161.88      145.46     36.76 o 
   3  22   5       36.84       20.70     49.94 o 
  -4  23   5      332.30      261.94     46.44 o 
  -3  23   5       31.96       13.52     26.18 o 
  -2  23   5      151.71      212.95     40.23 o 
  -1  23   5      682.21      749.71     62.74 o 
   0  23   5      282.17      234.96     69.53 o 
   1  23   5      907.40      963.17     85.53 o 
   2  23   5       72.66      100.96     35.21 o 
  -3  24   5        2.57        5.56     27.39 o 
  -2  24   5      460.29      530.80     65.57 o 
  -1  24   5       23.81       21.59     31.65 o 
   0  24   5      250.46      274.09     54.64 o 
   1  24   5      300.48      261.72     47.28 o 
   2  24   5      224.53      256.41     44.42 o 
  -2  25   5      136.16      165.81     47.70 o 
  -1  25   5       16.24       24.53     34.27 o 
   0  25   5      124.90      156.32     40.92 o 
   1  25   5      138.24      164.90     56.32 o 
  -1  26   5      314.14      348.25     61.36 o 
  -6   0   6     1144.93     1077.42     72.80 o 
  -4   0   6      481.82      466.30     38.58 o 
  -2   0   6     8590.45     9033.81    176.83 o 
   0   0   6     6970.99     7094.92    304.30 o 
   2   0   6     2761.18     2788.19     87.85 o 
   4   0   6       78.92       58.39     23.75 o 
   6   0   6       43.21       28.95     39.63 o 
  -7   1   6      194.44      119.96     32.80 o 
  -6   1   6       11.75      -29.59     25.51 o 
  -5   1   6      358.71      341.10     25.35 o 
  -4   1   6      171.70      204.23     15.04 o 
  -3   1   6     1884.80     1926.37     31.22 o 
  -2   1   6        3.40      -10.85      7.23 o 
  -1   1   6     8225.48     8691.35    154.49 o 
   0   1   6       10.31      -17.95     11.97 o 
   1   1   6     2160.60     2108.29     46.64 o 
   2   1   6      233.97      282.45     23.22 o 
   3   1   6      710.25      722.61     33.51 o 
   4   1   6      426.96      474.62     29.95 o 
   5   1   6      347.11      425.97     40.11 o 
   6   1   6      461.88      465.35     45.15 o 
  -8   2   6      270.06      100.46     78.62 o 
  -7   2   6       42.42       31.48     32.39 o 
  -6   2   6     1138.00     1075.98     77.90 o 
  -5   2   6       75.22       57.63     16.30 o 
  -4   2   6      502.56      517.30     24.86 o 
  -3   2   6       11.90       27.64      7.72 o 
  -2   2   6     4366.69     4449.71     68.69 o 
  -1   2   6     1766.03     1994.89     48.14 o 
   0   2   6     4287.63     4397.75    105.36 o 
   1   2   6      687.37      733.70     34.35 o 
   2   2   6      496.91      433.87     25.38 o 
   3   2   6      181.63      183.10     19.96 o 
   4   2   6     1504.92     1580.96     50.46 o 
   5   2   6       71.78       71.55     27.09 o 
   6   2   6       16.83       -6.28     27.95 o 
  -8   3   6       58.51      -24.75     66.97 o 
  -7   3   6      302.31      305.11     44.53 o 
  -6   3   6       14.17       26.55     19.92 o 
  -5   3   6     1146.17     1096.17     40.51 o 
  -4   3   6      473.30      445.12     23.87 o 
  -3   3   6      218.23      265.71     14.15 o 
  -2   3   6      516.28      568.61     22.21 o 
  -1   3   6     1634.72     1643.90     41.35 o 
   0   3   6      736.51      685.87     39.01 o 
   1   3   6     4410.59     4610.03     93.72 o 
   2   3   6        2.96      -13.31     11.47 o 
   3   3   6     2809.45     2838.36     80.84 o 
   4   3   6        4.19       15.27     18.34 o 
   5   3   6        2.23      -30.93     21.43 o 
   6   3   6       48.47       21.78     27.00 o 
  -8   4   6      286.81      199.47     87.36 o 
  -7   4   6       17.46       18.56     34.16 o 
  -6   4   6     1294.40     1354.30     80.71 o 
  -5   4   6       69.91       69.30     20.17 o 
  -4   4   6     1163.49     1118.36     35.94 o 
  -3   4   6      907.14      992.03     25.93 o 
  -2   4   6      171.02      195.43     13.04 o 
  -1   4   6     3029.73     3133.23     81.16 o 
   0   4   6     3863.38     4033.86     99.90 o 
   1   4   6     1357.79     1280.91     57.31 o 
   2   4   6     3049.68     2774.19     60.66 o 
   3   4   6      438.64      468.96     28.31 o 
   4   4   6       44.53       30.60     15.77 o 
   5   4   6      125.02       92.28     27.43 o 
   6   4   6       31.76       27.34     28.44 o 
  -8   5   6       36.16      -50.96     62.61 o 
  -7   5   6      128.93      140.29     25.92 o 
  -6   5   6        0.14      -14.32     18.25 o 
  -5   5   6      486.69      450.70     29.73 o 
  -4   5   6      252.83      246.99     20.69 o 
  -3   5   6      539.27      577.09     26.78 o 
  -2   5   6     3741.97     3757.93     64.68 o 
  -1   5   6     3231.36     2993.49     79.51 o 
   0   5   6      131.77      145.36     21.21 o 
   1   5   6      102.33      118.84     20.97 o 
   2   5   6       59.47       62.94     16.29 o 
   3   5   6      700.46      670.87     33.31 o 
   4   5   6        7.51       14.65     15.55 o 
   5   5   6      178.06      244.22     42.66 o 
   6   5   6       49.85       24.04     32.97 o 
  -8   6   6      165.99      278.09     94.64 o 
  -7   6   6      252.82      246.98     46.45 o 
  -6   6   6      889.73      849.51     38.22 o 
  -5   6   6      734.10      759.68     33.25 o 
  -4   6   6       69.84       67.96     10.57 o 
  -3   6   6      217.64      217.58     15.16 o 
  -2   6   6     1179.34     1131.16     55.63 o 
  -1   6   6     1135.13     1227.30     61.81 o 
   0   6   6     2876.43     2812.17     93.17 o 
   1   6   6      365.94      314.09     34.33 o 
   2   6   6      168.69      169.28     19.45 o 
   3   6   6     1235.09     1221.10     51.90 o 
   4   6   6        5.50       -9.89     16.19 o 
   5   6   6       54.01       48.59     28.92 o 
   6   6   6      304.39      271.11     46.97 o 
  -7   7   6      152.86      188.64     30.52 o 
  -6   7   6      595.22      569.47     34.96 o 
  -5   7   6      672.08      646.18     29.27 o 
  -4   7   6      434.24      489.94     32.01 o 
  -3   7   6       30.73       28.58      9.71 o 
  -2   7   6     1245.95     1334.19     40.44 o 
  -1   7   6     1681.80     1726.41     47.80 o 
   0   7   6     2136.84     2123.84     77.33 o 
   1   7   6     2906.51     2959.18     97.79 o 
   2   7   6     1134.68     1139.62     45.27 o 
   3   7   6        2.89      -10.18     15.14 o 
   4   7   6        3.56       28.83     17.05 o 
   5   7   6      191.39      180.31     67.21 o 
   6   7   6      193.12      203.60     43.98 o 
  -7   8   6      760.87      786.87     53.80 o 
  -6   8   6      189.09      175.89     24.56 o 
  -5   8   6      315.40      321.84     24.97 o 
  -4   8   6     3425.09     3477.78     62.80 o 
  -3   8   6      336.92      322.01     18.07 o 
  -2   8   6        4.13        3.78     11.29 o 
  -1   8   6     1902.12     1796.68     51.16 o 
   0   8   6       10.15       -0.17     23.03 o 
   1   8   6      117.45      129.54     25.95 o 
   2   8   6      786.52      850.60     44.64 o 
   3   8   6      114.18      116.14     22.47 o 
   4   8   6      190.61      233.40     32.78 o 
   5   8   6      395.02      423.58     50.87 o 
  -7   9   6       22.03       -4.15     26.67 o 
  -6   9   6       12.91       12.69     19.43 o 
  -5   9   6      230.11      216.43     26.62 o 
  -4   9   6     1221.72     1254.91     35.36 o 
  -3   9   6     1741.32     1663.65     56.29 o 
  -2   9   6     1076.70      957.08     34.55 o 
  -1   9   6      645.51      585.24     28.74 o 
   0   9   6        2.43       41.50     19.56 o 
   1   9   6      219.48      221.69     19.62 o 
   2   9   6      988.73     1002.89     44.19 o 
   3   9   6      558.52      529.02     39.74 o 
   4   9   6      200.93      217.21     36.57 o 
   5   9   6       97.18       73.65     32.64 o 
  -7  10   6      141.34      109.67     33.12 o 
  -6  10   6      504.45      509.28     46.23 o 
  -5  10   6      690.04      696.18     51.70 o 
  -4  10   6       31.96       25.65     11.94 o 
  -3  10   6     1837.00     1717.26     44.58 o 
  -2  10   6      241.29      245.35     19.51 o 
  -1  10   6     2366.94     2154.85     91.29 o 
   0  10   6     2574.95     2647.07     92.98 o 
   1  10   6     1929.87     1979.30     59.99 o 
   2  10   6       52.83       39.87     16.86 o 
   3  10   6       35.46       46.85     19.49 o 
   4  10   6       39.07       35.88     21.75 o 
   5  10   6       66.59       94.44     60.42 o 
  -7  11   6        2.79      -18.19     37.31 o 
  -6  11   6       75.59       60.58     24.01 o 
  -5  11   6      154.91      166.01     20.43 o 
  -4  11   6       30.89       46.69     14.59 o 
  -3  11   6      103.82      107.60     18.32 o 
  -2  11   6      744.86      629.60     52.74 o 
  -1  11   6     3956.96     3771.57     76.73 o 
   0  11   6     2449.54     2390.47     89.38 o 
   1  11   6      277.58      255.82     53.38 o 
   2  11   6     1083.40     1127.86     49.77 o 
   3  11   6      330.99      324.32     40.56 o 
   4  11   6       73.02       90.46     33.83 o 
   5  11   6      207.05      108.68     44.78 o 
  -7  12   6      104.79      203.15     51.48 o 
  -6  12   6      399.54      361.87     36.16 o 
  -5  12   6      498.75      475.11     30.71 o 
  -4  12   6       44.12       24.96     10.83 o 
  -3  12   6     1091.61     1056.42     39.81 o 
  -2  12   6        5.26       14.65     12.66 o 
  -1  12   6     4971.67     4854.77     93.98 o 
   0  12   6      113.21      134.87     29.77 o 
   1  12   6      283.49      308.04     30.47 o 
   2  12   6     1558.84     1504.00     59.91 o 
   3  12   6      235.32      297.89     33.74 o 
   4  12   6        1.04       12.04     24.46 o 
   5  12   6      376.93      390.86     61.52 o 
  -7  13   6       61.57      -10.15     40.11 o 
  -6  13   6      147.86      188.07     30.89 o 
  -5  13   6       19.89       -8.83     19.81 o 
  -4  13   6      300.82      332.89     24.13 o 
  -3  13   6       88.65       83.34     16.65 o 
  -2  13   6       54.80       48.42     14.86 o 
  -1  13   6      160.26      146.76     23.89 o 
   0  13   6     2116.87     2031.13     72.78 o 
   1  13   6      889.40      914.38     46.09 o 
   2  13   6     1700.84     1497.80     84.20 o 
   3  13   6       45.04       70.53     35.54 o 
   4  13   6      154.39      183.87     45.81 o 
   5  13   6       72.05        0.51     35.42 o 
  -7  14   6      196.58      216.94     57.65 o 
  -6  14   6        6.44        8.88     25.44 o 
  -5  14   6      478.65      431.95     32.53 o 
  -4  14   6      267.03      303.18     24.74 o 
  -3  14   6       83.00       61.05     17.09 o 
  -2  14   6       45.30       47.57     17.58 o 
  -1  14   6      461.52      497.19     37.32 o 
   0  14   6      221.77      193.94     26.22 o 
   1  14   6     7436.15     7482.67    150.77 o 
   2  14   6      598.34      613.75     50.15 o 
   3  14   6       30.72      -15.67     25.74 o 
   4  14   6        3.98       27.66     31.83 o 
   5  14   6        3.36      -17.61     33.03 o 
  -6  15   6       35.83       68.64     61.72 o 
  -5  15   6       29.47        3.67     28.76 o 
  -4  15   6      275.04      288.75     40.18 o 
  -3  15   6      103.94       64.41     18.63 o 
  -2  15   6     1263.60     1259.82     46.63 o 
  -1  15   6       61.67       57.19     21.41 o 
   0  15   6     1122.56     1059.07     63.54 o 
   1  15   6     1971.86     1917.35     85.14 o 
   2  15   6      300.70      291.79     38.45 o 
   3  15   6       50.79      -28.27     27.33 o 
   4  15   6      150.54      134.54     49.28 o 
  -6  16   6        7.65       -5.19     35.84 o 
  -5  16   6      516.48      552.51     38.65 o 
  -4  16   6        1.50      -22.10     18.45 o 
  -3  16   6      106.08      107.38     24.58 o 
  -2  16   6      307.67      328.35     26.74 o 
  -1  16   6      682.55      614.48     42.68 o 
   0  16   6      441.61      465.51     38.95 o 
   1  16   6     1359.49     1523.12     77.76 o 
   2  16   6       34.56       37.44     23.83 o 
   3  16   6      205.23      213.89     43.65 o 
   4  16   6      133.25      102.51     35.23 o 
  -6  17   6      108.64      125.94     38.91 o 
  -5  17   6      224.94      251.77     70.19 o 
  -4  17   6      347.84      341.11     32.92 o 
  -3  17   6      147.09       89.54     27.78 o 
  -2  17   6       45.86       48.87     24.63 o 
  -1  17   6        9.59       39.19     22.10 o 
   0  17   6     1946.61     1893.61     77.07 o 
   1  17   6      114.93       94.63     38.88 o 
   2  17   6      465.03      493.14     55.68 o 
   3  17   6      135.65      138.73     39.97 o 
   4  17   6       71.46       90.65     37.84 o 
  -6  18   6       15.10       50.01     35.78 o 
  -5  18   6     1769.35     1718.69     89.10 o 
  -4  18   6      163.82      161.10     27.75 o 
  -3  18   6      447.74      458.04     33.10 o 
  -2  18   6        0.79       -2.79     16.38 o 
  -1  18   6      170.39      237.99     31.96 o 
   0  18   6       98.19      134.44     28.41 o 
   1  18   6        9.81        3.91     25.75 o 
   2  18   6        5.15      -12.48     30.77 o 
   3  18   6      591.39      769.30     80.78 o 
   4  18   6        4.46      -10.47     29.96 o 
  -5  19   6      272.02      247.14     45.33 o 
  -4  19   6      617.36      684.11     54.07 o 
  -3  19   6       23.17        3.29     18.97 o 
  -2  19   6      401.78      406.02     31.93 o 
  -1  19   6       22.83       22.13     22.90 o 
   0  19   6      296.19      286.54     35.75 o 
   1  19   6        3.89       -4.91     27.91 o 
   2  19   6       78.83       86.35     36.53 o 
   3  19   6       13.57       23.04     42.61 o 
  -5  20   6      111.70      105.27     38.47 o 
  -4  20   6       70.58       56.02     28.21 o 
  -3  20   6      202.59      244.77     30.79 o 
  -2  20   6      304.79      340.34     33.30 o 
  -1  20   6     1251.04     1354.34    102.64 o 
   0  20   6        5.53       35.91     29.17 o 
   1  20   6      244.50      221.45     39.05 o 
   2  20   6      100.05       37.92     38.85 o 
   3  20   6       12.32       -5.01     39.66 o 
  -5  21   6      126.56       61.30     37.11 o 
  -4  21   6       77.92       79.76     28.46 o 
  -3  21   6      158.18      153.82     43.59 o 
  -2  21   6      291.97      306.39     55.54 o 
  -1  21   6       15.72      -12.45     30.79 o 
   0  21   6      471.42      669.27     57.67 o 
   1  21   6      245.31      286.62     43.56 o 
   2  21   6      130.67      186.73     45.42 o 
   3  21   6       31.93       -2.18     45.39 o 
  -4  22   6      215.19      220.12     38.57 o 
  -3  22   6      173.85      243.44     35.76 o 
  -2  22   6      472.41      463.02     51.83 o 
  -1  22   6       29.57       33.34     28.12 o 
   0  22   6      206.65      247.95     46.02 o 
   1  22   6      782.55      663.88     60.65 o 
   2  22   6       63.95       30.36     38.72 o 
  -4  23   6       39.52       97.28     40.14 o 
  -3  23   6      182.13      137.42     37.78 o 
  -2  23   6      281.22      297.66     45.70 o 
  -1  23   6       13.35      -16.55     29.97 o 
   0  23   6      197.96      238.51     43.07 o 
   1  23   6        2.63      -15.19     29.63 o 
   2  23   6      293.64      325.30     58.48 o 
  -3  24   6       38.22       48.33     30.06 o 
  -2  24   6      158.91       95.16     38.11 o 
  -1  24   6      297.27      362.41     49.05 o 
   0  24   6      299.10      336.56     48.81 o 
   1  24   6       26.55       -8.07     31.15 o 
  -2  25   6      148.72      146.69     39.63 o 
  -1  25   6      242.13      318.07     58.00 o 
   0  25   6      385.13      411.42     54.63 o 
  -7   0   7       44.81       59.69     34.94 o 
  -5   0   7      554.38      618.16     49.42 o 
  -3   0   7     2052.68     2382.20     63.46 o 
  -1   0   7     4966.70     4970.93    166.77 o 
   1   0   7     2759.24     2725.07    126.86 o 
   3   0   7      756.59      799.71     51.85 o 
   5   0   7      134.98       93.91     76.44 o 
  -7   1   7        9.90       -1.06     22.37 o 
  -6   1   7      528.00      552.33     46.29 o 
  -5   1   7      707.05      696.23     55.66 o 
  -4   1   7      418.38      453.48     21.27 o 
  -3   1   7       34.09       16.63     10.62 o 
  -2   1   7     3685.31     3611.95     69.83 o 
  -1   1   7      418.43      431.98     24.49 o 
   0   1   7      620.92      578.45     37.90 o 
   1   1   7       16.11       18.53     10.19 o 
   2   1   7     1230.82     1253.33     56.97 o 
   3   1   7        9.79        3.42     13.02 o 
   4   1   7      875.91      862.94     49.59 o 
   5   1   7        4.97      -15.27     23.86 o 
  -7   2   7       30.13       14.74     22.22 o 
  -6   2   7       36.42       -7.67     36.13 o 
  -5   2   7      181.49      174.73     28.82 o 
  -4   2   7     1084.88     1051.08     36.56 o 
  -3   2   7     3875.41     3903.89     74.36 o 
  -2   2   7      831.63      881.70     31.14 o 
  -1   2   7     3536.94     3566.91    117.62 o 
   0   2   7      324.22      401.01     33.07 o 
   1   2   7      538.37      518.42     25.50 o 
   2   2   7      278.00      250.34     20.08 o 
   3   2   7     1513.00     1506.37     48.82 o 
   4   2   7      114.31      109.95     21.82 o 
   5   2   7      251.38      259.99     35.68 o 
  -8   3   7      187.36      225.67     91.73 o 
  -7   3   7        5.38      -18.84     21.59 o 
  -6   3   7      583.53      619.26     43.70 o 
  -5   3   7       29.48       20.16     13.65 o 
  -4   3   7        4.59        7.66     11.83 o 
  -3   3   7       60.73       59.97     13.05 o 
  -2   3   7     3457.50     3459.85     75.01 o 
  -1   3   7      170.17      167.73     22.84 o 
   0   3   7     5075.60     5021.72    121.91 o 
   1   3   7      170.05      179.84     23.66 o 
   2   3   7     1972.08     2099.49     74.88 o 
   3   3   7       95.35      122.26     19.07 o 
   4   3   7      521.30      474.20     31.51 o 
   5   3   7       40.52       -7.67     24.29 o 
  -8   4   7        0.93      -93.91     62.61 o 
  -7   4   7      530.89      467.99     39.43 o 
  -6   4   7        9.14       28.48     32.45 o 
  -5   4   7      399.10      377.78     24.85 o 
  -4   4   7     1335.89     1344.06     31.74 o 
  -3   4   7      207.18      235.30     24.87 o 
  -2   4   7       75.71       98.95     14.79 o 
  -1   4   7     3738.70     3619.60     94.61 o 
   0   4   7      295.85      343.22     31.39 o 
   1   4   7     4267.06     4120.57    109.16 o 
   2   4   7     1628.82     1610.40     59.49 o 
   3   4   7       23.52        3.68     14.12 o 
   4   4   7      359.73      357.83     32.79 o 
   5   4   7      854.03      880.77     56.39 o 
  -7   5   7       38.38       31.22     27.45 o 
  -6   5   7      295.87      216.63     31.19 o 
  -5   5   7      113.34      103.56     19.97 o 
  -4   5   7     1251.79     1258.84     38.18 o 
  -3   5   7       52.35       33.10     13.83 o 
  -2   5   7     1712.17     1770.60     56.91 o 
  -1   5   7     1073.90     1079.94     52.10 o 
   0   5   7      616.38      581.61     40.32 o 
   1   5   7      945.31      803.03     54.85 o 
   2   5   7       32.78       22.57     15.54 o 
   3   5   7      944.19      911.94     46.65 o 
   4   5   7      252.04      217.37     27.19 o 
   5   5   7       30.33       56.01     32.13 o 
  -7   6   7      295.62      265.97     37.29 o 
  -6   6   7       77.19       25.68     25.84 o 
  -5   6   7      429.04      452.44     81.93 o 
  -4   6   7       31.59       36.70     11.72 o 
  -3   6   7      958.15      961.82     38.48 o 
  -2   6   7      526.45      529.34     35.60 o 
  -1   6   7       24.88       16.37     15.69 o 
   0   6   7     1160.71     1139.74     56.62 o 
   1   6   7     2667.58     2925.47     87.71 o 
   2   6   7       23.02       13.59     15.07 o 
   3   6   7      442.54      423.46     33.20 o 
   4   6   7      117.92      138.54     24.87 o 
   5   6   7      246.42      266.85     44.86 o 
  -7   7   7       95.00      107.94     31.16 o 
  -6   7   7      151.25      104.01     28.92 o 
  -5   7   7      434.94      456.49     76.71 o 
  -4   7   7     1139.69     1195.05     47.44 o 
  -3   7   7        1.74       -8.47     11.79 o 
  -2   7   7       15.47        2.21     12.24 o 
  -1   7   7     1831.37     1844.46     63.26 o 
   0   7   7     1112.39     1054.89     55.00 o 
   1   7   7      909.86      953.08     54.13 o 
   2   7   7       22.72       41.07     20.03 o 
   3   7   7       69.10       51.07     18.36 o 
   4   7   7       76.55       38.64     20.79 o 
   5   7   7      155.76      163.39     39.83 o 
  -7   8   7       55.83       74.16     31.39 o 
  -6   8   7      370.80      407.03     50.64 o 
  -5   8   7      190.48      197.80     25.61 o 
  -4   8   7      344.14      416.95     33.21 o 
  -3   8   7     4227.44     4065.46     84.32 o 
  -2   8   7       62.15       62.62     14.12 o 
  -1   8   7     2358.19     2227.77    106.55 o 
   0   8   7      387.23      390.18     61.77 o 
   1   8   7        2.92      -14.35     18.76 o 
   2   8   7      479.94      477.94     47.78 o 
   3   8   7       38.70       25.92     18.21 o 
   4   8   7      637.99      613.90     48.10 o 
   5   8   7      305.51      299.46     47.09 o 
  -7   9   7      196.53      131.19     34.49 o 
  -6   9   7      315.53      341.27     46.19 o 
  -5   9   7      710.48      718.40     42.41 o 
  -4   9   7      180.15      168.11     18.29 o 
  -3   9   7     1193.91     1182.11     39.54 o 
  -2   9   7      368.45      363.63     24.63 o 
  -1   9   7      773.57      770.99     54.29 o 
   0   9   7      926.74      963.83     62.45 o 
   1   9   7       10.90        4.19     21.14 o 
   2   9   7        2.24       -4.75     17.02 o 
   3   9   7      447.52      447.36     47.07 o 
   4   9   7      168.80      182.19     27.35 o 
   5   9   7      204.56      202.26     40.76 o 
  -7  10   7       40.37       -2.41     29.47 o 
  -6  10   7      617.45      594.23     41.20 o 
  -5  10   7      283.30      319.33     23.89 o 
  -4  10   7      230.48      220.26     20.74 o 
  -3  10   7     1131.30     1133.52     51.76 o 
  -2  10   7      349.12      383.90     38.97 o 
  -1  10   7      752.65      749.01     54.15 o 
   0  10   7     1567.61     1698.43     80.92 o 
   1  10   7      418.53      434.92     97.02 o 
   2  10   7      567.18      537.42     53.23 o 
   3  10   7      143.15      195.59     32.57 o 
   4  10   7      192.16      186.98     31.81 o 
   5  10   7       38.82       32.10     32.10 o 
  -7  11   7      143.41      159.78     52.94 o 
  -6  11   7      213.52      215.80     34.25 o 
  -5  11   7      372.12      382.95     33.50 o 
  -4  11   7      116.33       94.10     14.85 o 
  -3  11   7      645.39      668.57     30.14 o 
  -2  11   7      116.99      129.86     17.82 o 
  -1  11   7     2757.10     2714.00    105.71 o 
   0  11   7      148.46       85.12     28.31 o 
   1  11   7      151.61      181.90     34.55 o 
   2  11   7      844.48      805.55     62.67 o 
   3  11   7      253.67      269.87     33.81 o 
   4  11   7        8.33      -16.50     26.06 o 
   5  11   7       51.26        6.07     31.78 o 
  -7  12   7       27.28       38.20     32.86 o 
  -6  12   7       11.63       -2.55     23.07 o 
  -5  12   7        3.34       -5.97     16.63 o 
  -4  12   7      474.16      475.36     25.71 o 
  -3  12   7        8.24       15.07     19.83 o 
  -2  12   7     4164.70     4098.62     92.24 o 
  -1  12   7     3431.32     3396.76     80.29 o 
   0  12   7      407.84      395.56     65.78 o 
   1  12   7       75.97       88.21     30.34 o 
   2  12   7      230.40      213.33     44.43 o 
   3  12   7      369.26      365.20     49.18 o 
   4  12   7      419.16      493.33    114.91 o 
  -7  13   7      206.35      183.61     39.76 o 
  -6  13   7       23.17       24.81     25.29 o 
  -5  13   7       88.51       88.46     19.90 o 
  -4  13   7       42.35       47.30     16.68 o 
  -3  13   7       16.69        2.66     14.68 o 
  -2  13   7      604.62      602.38     32.37 o 
  -1  13   7     5469.30     5145.97    109.83 o 
   0  13   7      585.85      605.25     54.39 o 
   1  13   7      500.11      483.49     51.69 o 
   2  13   7        3.32        8.41     26.17 o 
   3  13   7      290.68      267.14     34.98 o 
   4  13   7       31.32       -7.00     25.47 o 
  -6  14   7      140.85       85.83     29.77 o 
  -5  14   7        6.95       -9.04     22.45 o 
  -4  14   7        6.30       -4.24     16.17 o 
  -3  14   7      156.45      155.38     20.84 o 
  -2  14   7       47.18       47.67     16.10 o 
  -1  14   7     1502.61     1437.04     50.79 o 
   0  14   7     5328.90     5441.85    142.27 o 
   1  14   7        0.45      -12.74     24.48 o 
   2  14   7      542.55      620.60     81.42 o 
   3  14   7      151.01      141.03     38.02 o 
   4  14   7      156.98      160.60     52.41 o 
  -6  15   7       55.39       69.26     29.95 o 
  -5  15   7      505.05      482.14     43.21 o 
  -4  15   7       86.80       78.78     25.93 o 
  -3  15   7       63.55       79.25     19.50 o 
  -2  15   7       23.51        4.24     15.31 o 
  -1  15   7     1479.56     1473.45     61.10 o 
   0  15   7      263.00      178.65     35.52 o 
   1  15   7      690.32      671.56     52.93 o 
   2  15   7       17.33        5.97     25.40 o 
   3  15   7       62.01      129.58     39.13 o 
   4  15   7       61.88       72.89     43.22 o 
  -6  16   7       64.27       47.07     29.06 o 
  -5  16   7        0.07       37.34     36.42 o 
  -4  16   7      685.45      701.82     42.99 o 
  -3  16   7        6.30      -22.42     14.94 o 
  -2  16   7      127.73      114.90     20.70 o 
  -1  16   7      176.06      142.92     20.16 o 
   0  16   7      792.36      864.85     59.78 o 
   1  16   7      274.84      290.97     43.29 o 
   2  16   7      597.67      717.39     58.27 o 
   3  16   7      102.95       91.79     32.70 o 
   4  16   7      487.22      508.45     91.36 o 
  -6  17   7       47.34       86.71     38.83 o 
  -5  17   7      611.75      599.47     49.81 o 
  -4  17   7       91.86       73.99     23.91 o 
  -3  17   7      336.04      318.24     28.22 o 
  -2  17   7      140.53      133.26     21.84 o 
  -1  17   7      134.53      145.72     21.23 o 
   0  17   7       95.53      150.91     33.25 o 
   1  17   7      570.99      569.21     52.35 o 
   2  17   7      138.24      132.41     33.39 o 
   3  17   7       80.00      101.62     39.13 o 
  -5  18   7        7.68       32.66     28.05 o 
  -4  18   7      488.89      459.99     52.26 o 
  -3  18   7      263.31      256.57     29.22 o 
  -2  18   7      896.52      906.76     45.18 o 
  -1  18   7       33.78       -8.49     21.57 o 
   0  18   7     1034.13     1009.33     66.38 o 
   1  18   7       12.81       22.08     36.43 o 
   2  18   7       66.54       73.32     31.99 o 
   3  18   7       81.11      138.20     55.96 o 
  -5  19   7      191.26      158.36     41.62 o 
  -4  19   7       36.15       34.68     23.56 o 
  -3  19   7      195.37      226.42     27.08 o 
  -2  19   7      302.35      296.65     29.57 o 
  -1  19   7      334.48      417.20     40.28 o 
   0  19   7      211.93      161.11     33.46 o 
   1  19   7        7.64       -7.86     27.70 o 
   2  19   7        0.34       -0.64     32.56 o 
   3  19   7       90.64       54.50     49.96 o 
  -5  20   7        8.22      -21.47     35.13 o 
  -4  20   7      607.14      673.07     52.90 o 
  -3  20   7       28.13       21.41     23.55 o 
  -2  20   7      270.77      276.11     28.87 o 
  -1  20   7       14.51       22.33     25.37 o 
   0  20   7       69.55      131.37     30.80 o 
   1  20   7       29.97       20.25     33.36 o 
   2  20   7      505.36      591.22     69.06 o 
  -4  21   7       77.86       79.60     31.15 o 
  -3  21   7      211.28      197.64     34.36 o 
  -2  21   7      129.35      148.11     25.91 o 
  -1  21   7      150.40      134.40     31.57 o 
   0  21   7      137.06      165.78     39.88 o 
   1  21   7      188.38      149.26     45.34 o 
   2  21   7        0.49      -11.64     33.40 o 
  -4  22   7       31.03       44.47     31.33 o 
  -3  22   7       99.69       70.41     30.62 o 
  -2  22   7      610.24      588.28     43.52 o 
  -1  22   7       75.97       59.63     33.20 o 
   0  22   7      561.24      603.74     58.00 o 
   1  22   7       18.80       81.06     44.84 o 
  -3  23   7       91.62      120.84     55.90 o 
  -2  23   7      261.45      263.11     34.61 o 
  -1  23   7      619.58      723.84     74.26 o 
   0  23   7      188.84      238.31     44.21 o 
   1  23   7       58.48       61.16     41.17 o 
  -2  24   7      153.78      139.94     39.84 o 
  -1  24   7      124.72      150.88     60.52 o 
  -6   0   8       12.62       42.22     39.31 o 
  -4   0   8      195.31      217.25     19.37 o 
  -2   0   8      118.09      103.10     20.89 o 
   0   0   8     5243.94     5361.28    187.89 o 
   2   0   8     2799.55     2714.41    120.91 o 
   4   0   8       70.67       44.02     26.61 o 
  -7   1   8       25.69       20.14     26.92 o 
  -6   1   8      109.24      111.82     31.29 o 
  -5   1   8      626.73      583.71     54.54 o 
  -4   1   8       17.95       35.47      9.76 o 
  -3   1   8     2110.84     2081.71     63.08 o 
  -2   1   8      229.16      237.90     18.54 o 
  -1   1   8     2598.17     2509.36     62.42 o 
   0   1   8      344.63      326.72     19.82 o 
   1   1   8     1245.78     1231.93     37.30 o 
   2   1   8     2580.43     2502.70     60.40 o 
   3   1   8      662.06      739.74     39.72 o 
   4   1   8      232.44      171.71     23.79 o 
   5   1   8      663.56      685.46     52.14 o 
  -7   2   8       20.59        1.46     27.19 o 
  -6   2   8        7.85        9.59     24.64 o 
  -5   2   8      307.93      243.27     39.99 o 
  -4   2   8     1323.41     1384.79     44.02 o 
  -3   2   8       23.94       14.44     15.12 o 
  -2   2   8     2526.22     2562.68     63.16 o 
  -1   2   8      264.01      252.53     28.72 o 
   0   2   8        6.42       -2.78     16.36 o 
   1   2   8       44.07       53.55     11.88 o 
   2   2   8      949.12      876.45     53.39 o 
   3   2   8      462.68      471.13     30.66 o 
   4   2   8      245.99      336.46     40.75 o 
   5   2   8       14.20      -11.47     25.59 o 
  -7   3   8      517.99      523.89    168.16 o 
  -6   3   8      144.15      125.70     49.50 o 
  -5   3   8      172.98      225.42     62.61 o 
  -4   3   8        0.74        9.90     11.09 o 
  -3   3   8      878.75      913.56     45.18 o 
  -2   3   8      494.81      454.69     29.02 o 
  -1   3   8     1587.67     1703.48     63.73 o 
   0   3   8      638.63      553.64     40.91 o 
   1   3   8     3894.06     3693.76    105.72 o 
   2   3   8       86.27       64.79     16.47 o 
   3   3   8      364.87      388.14     29.63 o 
   4   3   8       13.81       -3.52     20.29 o 
   5   3   8      587.09      565.80     57.79 o 
  -7   4   8      173.56      155.99     32.96 o 
  -6   4   8      352.97      359.48     45.33 o 
  -5   4   8      262.38      266.02     34.04 o 
  -4   4   8      729.13      742.28     72.71 o 
  -3   4   8        3.36       16.55     30.00 o 
  -2   4   8     1870.98     1832.25     60.78 o 
  -1   4   8      606.13      577.55     41.57 o 
   0   4   8     1775.93     1607.51     70.83 o 
   1   4   8       17.73       14.47     19.52 o 
   2   4   8      315.93      283.30     28.23 o 
   3   4   8       14.99       36.97     17.04 o 
   4   4   8        1.57      -21.20     17.75 o 
   5   4   8       46.43       -3.16     27.79 o 
  -7   5   8      418.82      371.59     42.48 o 
  -6   5   8       15.11      -18.44     33.06 o 
  -5   5   8       62.37       47.45     25.25 o 
  -4   5   8      719.31      740.29     44.34 o 
  -3   5   8     3399.01     3420.25     89.96 o 
  -2   5   8      350.23      310.58     30.34 o 
  -1   5   8     2122.51     2065.88     70.39 o 
   0   5   8     1277.40     1200.73     60.92 o 
   1   5   8      191.69      208.56     28.70 o 
   2   5   8      157.53      130.61     21.45 o 
   3   5   8       60.73       68.21     21.32 o 
   4   5   8      126.44      137.74     28.07 o 
   5   5   8      884.36      831.43     86.46 o 
  -7   6   8       31.90       28.16     46.90 o 
  -6   6   8      141.14       89.93     33.89 o 
  -5   6   8      816.65      813.04     58.54 o 
  -4   6   8      361.62      337.92     25.04 o 
  -3   6   8      602.57      636.12     39.92 o 
  -2   6   8     1327.81     1374.02     80.49 o 
  -1   6   8      346.92      370.45     33.91 o 
   0   6   8      726.69      699.63     47.62 o 
   1   6   8      315.71      300.50     35.73 o 
   2   6   8      273.71      272.06     48.17 o 
   3   6   8       49.30       62.38     19.92 o 
   4   6   8      150.54      165.38     37.36 o 
   5   6   8       93.79       32.66     40.00 o 
  -7   7   8      332.45      330.59     40.88 o 
  -6   7   8      532.34      409.66     56.75 o 
  -5   7   8      498.59      475.14     43.72 o 
  -4   7   8       42.34       39.47     10.70 o 
  -3   7   8      707.03      704.03     35.58 o 
  -2   7   8      384.39      390.61     33.98 o 
  -1   7   8     1956.37     1945.63     68.51 o 
   0   7   8      701.07      653.77     45.86 o 
   1   7   8       21.73       42.98     21.77 o 
   2   7   8      111.77       94.40     24.63 o 
   3   7   8      295.07      292.74     32.60 o 
   4   7   8      583.10      573.21     43.16 o 
   5   7   8      264.52      314.34     54.19 o 
  -7   8   8       77.99       36.53     31.83 o 
  -6   8   8      166.35      196.20     34.87 o 
  -5   8   8      126.74      130.73     30.99 o 
  -4   8   8       21.24       45.62     14.32 o 
  -3   8   8     1889.83     1919.67     55.12 o 
  -2   8   8       39.15       36.79     21.50 o 
  -1   8   8      387.13      338.52     34.68 o 
   0   8   8       79.85       83.43     23.36 o 
   1   8   8       30.60       53.13     22.14 o 
   2   8   8       90.82       74.96     26.00 o 
   3   8   8      103.75       84.38     22.21 o 
   4   8   8      275.92      337.50     39.99 o 
  -7   9   8       45.36       51.19     32.75 o 
  -6   9   8      277.78      248.40     42.08 o 
  -5   9   8      882.09      834.01     62.86 o 
  -4   9   8      944.86      977.80     38.23 o 
  -3   9   8      862.66      897.28     37.48 o 
  -2   9   8      228.02      230.14     22.11 o 
  -1   9   8        2.05       -0.22     18.77 o 
   0   9   8      573.44      471.54     41.66 o 
   1   9   8      548.46      553.05     46.11 o 
   2   9   8       56.81       26.42     23.19 o 
   3   9   8      794.97      798.01     48.44 o 
   4   9   8      545.30      592.51     50.50 o 
  -7  10   8      189.95      184.85     40.34 o 
  -6  10   8        1.52       11.77     28.27 o 
  -5  10   8       26.10      -20.29     23.93 o 
  -4  10   8      278.49      300.96     22.88 o 
  -3  10   8      271.08      269.94     26.80 o 
  -2  10   8      402.46      406.79     27.07 o 
  -1  10   8     1099.62     1070.21     59.55 o 
   0  10   8      268.23      301.31     40.46 o 
   1  10   8     1082.53     1129.93     75.04 o 
   2  10   8      204.09      171.71     36.40 o 
   3  10   8      191.09      193.80     29.59 o 
   4  10   8       10.51       18.50     25.73 o 
  -7  11   8       11.48        5.54     31.49 o 
  -6  11   8       20.35      -17.55     27.27 o 
  -5  11   8       54.86       51.57     26.69 o 
  -4  11   8      519.75      568.95     46.04 o 
  -3  11   8     2103.95     2078.42     54.94 o 
  -2  11   8      523.59      523.18     31.54 o 
  -1  11   8     1702.10     1575.79     85.10 o 
   0  11   8     1374.17     1351.06     80.40 o 
   1  11   8        5.67        0.51     24.38 o 
   2  11   8      260.33      234.02     40.52 o 
   3  11   8       10.29       42.17     24.58 o 
   4  11   8      586.04      576.59     61.78 o 
  -6  12   8       43.46       77.78     26.32 o 
  -5  12   8        1.83      -20.84     23.75 o 
  -4  12   8       79.74       89.26     20.40 o 
  -3  12   8     2575.63     2609.10     63.91 o 
  -2  12   8        0.44       -6.03     14.49 o 
  -1  12   8       74.81       46.01     29.40 o 
   0  12   8      266.23      311.24     55.17 o 
   1  12   8       72.53       84.07     29.95 o 
   2  12   8        7.06       -3.48     27.64 o 
   3  12   8      786.78      697.92     67.31 o 
   4  12   8        5.51       27.20     28.16 o 
  -6  13   8       68.77       85.38     40.03 o 
  -5  13   8        5.85       10.79     22.32 o 
  -4  13   8       91.21      115.38     19.89 o 
  -3  13   8      303.92      317.98     24.85 o 
  -2  13   8      884.73      980.84     42.54 o 
  -1  13   8      147.49      171.82     31.66 o 
   0  13   8     2123.85     2232.04    100.61 o 
   1  13   8      258.22      290.90     44.23 o 
   2  13   8      662.62      667.07     68.00 o 
   3  13   8      395.42      383.52     41.98 o 
   4  13   8      315.36      432.04     65.16 o 
  -6  14   8       14.31        4.03     25.09 o 
  -5  14   8       71.35       84.59     26.88 o 
  -4  14   8      379.97      383.72     42.77 o 
  -3  14   8       75.10       53.45     26.22 o 
  -2  14   8      132.86      160.29     22.76 o 
  -1  14   8     3107.64     3045.01    115.11 o 
   0  14   8       17.17       23.76     36.95 o 
   1  14   8      188.59      215.47     41.44 o 
   2  14   8       53.80      -19.04     35.37 o 
   3  14   8       14.64      -15.56     23.39 o 
   4  14   8        0.56       29.99     77.17 o 
  -6  15   8       84.50       68.29     30.68 o 
  -5  15   8       64.56       85.73     28.34 o 
  -4  15   8      111.76      115.69     21.84 o 
  -3  15   8      158.44      139.04     21.13 o 
  -2  15   8     2252.38     2379.22     69.50 o 
  -1  15   8      682.47      680.78     35.04 o 
   0  15   8     1078.84      912.08     61.75 o 
   1  15   8       68.62       86.07     37.62 o 
   2  15   8       88.17      165.03     40.59 o 
   3  15   8       53.07       47.98     26.29 o 
  -6  16   8       10.58       27.96     28.15 o 
  -5  16   8      197.62      201.66     34.66 o 
  -4  16   8       45.23       14.66     18.95 o 
  -3  16   8      255.96      295.92     27.75 o 
  -2  16   8      257.11      262.13     25.83 o 
  -1  16   8      853.25      849.16     46.27 o 
   0  16   8      231.59      191.55     35.81 o 
   1  16   8       19.08       42.86     27.29 o 
   2  16   8       20.33        1.79     27.23 o 
   3  16   8      277.07      382.04     48.76 o 
  -5  17   8       54.65       42.94     28.29 o 
  -4  17   8      198.03      275.95     32.21 o 
  -3  17   8        1.50       14.21     18.89 o 
  -2  17   8      857.20      869.96     43.31 o 
  -1  17   8      124.34      132.74     32.56 o 
   0  17   8      134.00      226.53     39.12 o 
   1  17   8        3.99       37.66     29.08 o 
   2  17   8      501.71      514.38     86.37 o 
   3  17   8       44.32       21.76     32.12 o 
  -5  18   8      110.88      100.10     32.49 o 
  -4  18   8       23.51       81.24     30.55 o 
  -3  18   8      273.81      251.60     27.70 o 
  -2  18   8       63.57       79.83     25.07 o 
  -1  18   8       11.15       -9.02     26.22 o 
   0  18   8        0.19       -3.55     26.47 o 
   1  18   8      124.96       83.73     32.02 o 
   2  18   8       78.14       83.48     35.91 o 
  -5  19   8        1.96       15.26     29.83 o 
  -4  19   8      536.64      491.74     41.64 o 
  -3  19   8       22.88       -0.93     21.24 o 
  -2  19   8      486.27      548.37     38.99 o 
  -1  19   8        0.16        1.47     28.50 o 
   0  19   8        5.20       -0.90     27.53 o 
   1  19   8       17.38       38.69     32.86 o 
   2  19   8      342.49      402.78     50.95 o 
  -4  20   8      107.93      132.56     28.44 o 
  -3  20   8      103.54       84.34     26.03 o 
  -2  20   8        0.59       -8.43     27.20 o 
  -1  20   8      459.04      487.89     49.81 o 
   0  20   8       23.78      -24.79     34.67 o 
   1  20   8       19.71       41.05     31.40 o 
   2  20   8      161.09      180.08     59.13 o 
  -4  21   8      123.41      110.93     30.99 o 
  -3  21   8        1.88       10.91     31.32 o 
  -2  21   8      633.39      657.96     57.38 o 
  -1  21   8        9.87       26.01     28.30 o 
   0  21   8      554.70      682.19     63.18 o 
   1  21   8       58.09       18.59     37.04 o 
  -3  22   8       15.63       41.01     41.40 o 
  -2  22   8      542.65      543.28     50.78 o 
  -1  22   8      186.54      156.58     46.66 o 
   0  22   8       28.07       54.27     40.81 o 
  -1  23   8        5.35       -7.21     36.97 o 
  -7   0   9      111.36       87.36     49.50 o 
  -5   0   9      287.81      263.53     59.69 o 
  -3   0   9      708.24      756.57     63.01 o 
  -1   0   9     1595.52     1649.29     65.10 o 
   1   0   9     3563.11     3787.31    135.29 o 
   3   0   9     1801.21     1779.71     89.10 o 
  -7   1   9       44.31       14.89     31.72 o 
  -6   1   9      108.58      103.90     54.60 o 
  -5   1   9       10.25      -17.02     26.53 o 
  -4   1   9      950.55     1048.92     38.23 o 
  -3   1   9        0.10       -2.40     15.94 o 
  -2   1   9      447.08      437.98     28.41 o 
  -1   1   9       24.37       19.04     15.30 o 
   0   1   9      448.30      459.96     66.20 o 
   1   1   9      136.93      124.49     19.97 o 
   2   1   9      275.30      239.72     22.37 o 
   3   1   9        2.22      -19.30     15.25 o 
   4   1   9      145.97      149.39     25.62 o 
  -7   2   9       78.50       59.35     34.48 o 
  -6   2   9       14.36        9.61     28.30 o 
  -5   2   9      457.77      505.35     56.51 o 
  -4   2   9      165.97      145.79     18.04 o 
  -3   2   9     2010.06     2029.27     96.04 o 
  -2   2   9      346.26      383.26     31.42 o 
  -1   2   9     1642.92     1619.80     94.16 o 
   0   2   9     1211.10     1304.24     73.13 o 
   1   2   9     1282.55     1325.82     51.55 o 
   2   2   9       12.60       -1.20     13.69 o 
   3   2   9      727.93      742.15     58.98 o 
   4   2   9        3.34      -23.41     24.13 o 
  -7   3   9        0.13      -20.41     30.25 o 
  -6   3   9       18.94       13.98     30.68 o 
  -5   3   9        0.39      -29.92     26.92 o 
  -4   3   9      442.68      455.28     30.68 o 
  -3   3   9        8.43        3.48     16.59 o 
  -2   3   9      256.53      242.04     21.23 o 
  -1   3   9       92.31      108.79     28.07 o 
   0   3   9     3350.16     3086.29     95.69 o 
   1   3   9       61.22       55.22     17.98 o 
   2   3   9      293.50      296.88     23.57 o 
   3   3   9       23.88      -24.03     16.02 o 
   4   3   9       15.88      -11.54     24.38 o 
  -7   4   9      334.78      362.33     51.35 o 
  -6   4   9      438.78      503.36     55.93 o 
  -5   4   9      451.31      416.50     52.38 o 
  -4   4   9        2.80       13.56     15.07 o 
  -3   4   9     1640.82     1560.73     60.63 o 
  -2   4   9       60.07       34.32     12.57 o 
  -1   4   9     3478.90     3566.56    103.37 o 
   0   4   9      733.16      724.50     50.89 o 
   1   4   9      276.90      224.64     33.09 o 
   2   4   9      119.80      125.28     30.58 o 
   3   4   9      872.63      854.09     49.02 o 
   4   4   9       30.98       40.81     26.76 o 
  -7   5   9       93.62       66.88     37.68 o 
  -6   5   9       88.91       46.87     37.93 o 
  -5   5   9        4.10      -21.91     34.22 o 
  -4   5   9      915.24      911.75     49.81 o 
  -3   5   9      729.59      744.50     45.55 o 
  -2   5   9      960.28     1020.06     55.81 o 
  -1   5   9     1038.30      980.10     56.86 o 
   0   5   9      363.04      361.09     38.19 o 
   1   5   9       18.32       24.26     21.34 o 
   2   5   9        8.29       -1.63     18.33 o 
   3   5   9      149.23      149.68     26.73 o 
   4   5   9      171.00      207.07     55.90 o 
  -7   6   9      148.98      149.99     36.04 o 
  -6   6   9      165.30      159.51     35.75 o 
  -5   6   9     1663.20     1707.22     79.76 o 
  -4   6   9      487.45      530.69     35.32 o 
  -3   6   9      621.53      662.36     53.14 o 
  -2   6   9     2727.50     2707.84     85.08 o 
  -1   6   9      196.95      156.03     27.29 o 
   0   6   9      278.63      239.68     33.16 o 
   1   6   9      395.94      474.01     44.27 o 
   2   6   9       39.15       11.45     17.58 o 
   3   6   9      605.15      587.23     43.43 o 
   4   6   9      274.47      257.41     37.91 o 
  -7   7   9      162.13      174.88     38.67 o 
  -6   7   9       79.11       90.99     33.20 o 
  -5   7   9       42.02        6.66     33.78 o 
  -4   7   9       40.07       41.11     15.28 o 
  -3   7   9       11.21       32.97     19.24 o 
  -2   7   9      795.38      858.41     55.24 o 
  -1   7   9      830.16      875.35     54.66 o 
   0   7   9        2.97      -13.17     18.82 o 
   1   7   9      555.98      573.53     49.84 o 
   2   7   9       66.55       79.99     20.27 o 
   3   7   9      448.36      424.04     57.04 o 
   4   7   9       38.67       48.20     27.65 o 
  -7   8   9       47.00       17.45     34.67 o 
  -6   8   9      426.20      369.85     48.04 o 
  -5   8   9      312.74      361.30     45.25 o 
  -4   8   9      329.20      379.43     41.58 o 
  -3   8   9     1163.36     1190.72     71.74 o 
  -2   8   9      567.99      607.81     45.41 o 
  -1   8   9      964.59      895.40     55.60 o 
   0   8   9       12.04       30.58     28.37 o 
   1   8   9      211.91      137.02     29.52 o 
   2   8   9      581.92      582.22     40.63 o 
   3   8   9       89.49      109.16     26.40 o 
   4   8   9      192.69      256.71     44.04 o 
  -7   9   9        1.27      -27.77     30.53 o 
  -6   9   9       44.74       10.23     34.65 o 
  -5   9   9      428.05      514.61     48.01 o 
  -4   9   9       43.87       69.23     18.84 o 
  -3   9   9      871.49      958.78     54.28 o 
  -2   9   9      278.47      359.04     38.25 o 
  -1   9   9       89.93      104.72     25.74 o 
   0   9   9        3.74       24.47     22.28 o 
   1   9   9        0.96      -17.05     20.53 o 
   2   9   9      226.29      179.27     35.25 o 
   3   9   9      250.11      256.05     33.40 o 
   4   9   9        0.05      -17.77     28.45 o 
  -6  10   9      185.61      126.86     46.97 o 
  -5  10   9      387.91      410.41     44.34 o 
  -4  10   9       59.27       56.60     19.82 o 
  -3  10   9       85.29       82.68     18.50 o 
  -2  10   9      546.50      577.32     45.60 o 
  -1  10   9      297.27      293.71     35.59 o 
   0  10   9      679.40      733.76     53.65 o 
   1  10   9     1266.19     1241.50     70.95 o 
   2  10   9      800.79      871.41     61.76 o 
   3  10   9      297.46      276.34     33.48 o 
   4  10   9      620.05      644.16    111.38 o 
  -6  11   9       82.83       54.10     33.36 o 
  -5  11   9      247.55      259.36     60.10 o 
  -4  11   9        5.14      -18.61     16.74 o 
  -3  11   9      688.01      689.31     42.97 o 
  -2  11   9       31.56       12.85     21.58 o 
  -1  11   9      513.31      509.44     45.38 o 
   0  11   9       37.05       22.76     22.22 o 
   1  11   9      177.70      161.15     31.94 o 
   2  11   9        3.50       11.45     24.27 o 
   3  11   9       20.62       27.73     23.27 o 
  -6  12   9        3.04        8.99     30.79 o 
  -5  12   9       31.45        5.45     28.28 o 
  -4  12   9      576.21      649.68     54.63 o 
  -3  12   9     2043.18     1911.45     58.22 o 
  -2  12   9     1150.51     1040.37     55.50 o 
  -1  12   9       37.67       25.18     22.83 o 
   0  12   9      947.82      904.48     70.74 o 
   1  12   9       34.07       16.16     28.75 o 
   2  12   9      838.73      785.22     61.27 o 
   3  12   9      244.08      313.57     37.47 o 
  -6  13   9       15.39       24.41     33.17 o 
  -5  13   9        1.21       26.48     29.40 o 
  -4  13   9        0.42        0.40     26.10 o 
  -3  13   9      977.25     1020.05     44.50 o 
  -2  13   9      110.26      159.18     27.02 o 
  -1  13   9       45.15       39.91     30.03 o 
   0  13   9        5.90       42.92     29.47 o 
   1  13   9      421.09      388.11     51.67 o 
   2  13   9       16.25       73.69     35.34 o 
   3  13   9       58.42       35.22     24.02 o 
  -6  14   9      126.85      146.09     40.93 o 
  -5  14   9       69.08       47.39     44.42 o 
  -4  14   9       36.60       11.03     22.59 o 
  -3  14   9     1065.86     1074.50     52.96 o 
  -2  14   9     2156.53     2326.78    146.69 o 
  -1  14   9        1.54      -19.40     25.22 o 
   0  14   9      569.80      573.20     69.43 o 
   1  14   9       29.89       13.88     29.32 o 
   2  14   9      426.45      545.65     59.92 o 
   3  14   9       15.50        9.27     25.80 o 
  -5  15   9        6.36      -23.30     28.79 o 
  -4  15   9        1.76        6.44     26.09 o 
  -3  15   9     1127.90     1152.62     47.72 o 
  -2  15   9      343.92      270.73     46.02 o 
  -1  15   9        5.10      -12.77     23.63 o 
   0  15   9       35.20       52.02     30.32 o 
   1  15   9        2.22       -8.16     30.17 o 
   2  15   9       90.93       70.20     50.18 o 
   3  15   9      232.35      202.11     36.95 o 
  -5  16   9       19.19       -1.88     27.36 o 
  -4  16   9      624.86      624.44     43.17 o 
  -3  16   9      114.46      110.91     23.84 o 
  -2  16   9      470.15      508.51     48.11 o 
  -1  16   9       42.87       43.34     29.00 o 
   0  16   9       54.53       53.78     29.34 o 
   1  16   9      317.66      346.69     45.34 o 
   2  16   9      722.72      716.97     71.03 o 
  -5  17   9       34.83       45.48     30.02 o 
  -4  17   9       45.67        5.44     35.56 o 
  -3  17   9      119.26      175.62     44.14 o 
  -2  17   9      180.95      142.88     57.58 o 
  -1  17   9      145.61      157.53     39.72 o 
   0  17   9       95.21       78.63     31.73 o 
   1  17   9      292.67      285.14     67.67 o 
   2  17   9        0.25       24.31     32.45 o 
  -4  18   9      401.07      437.03     48.62 o 
  -3  18   9       39.82       23.12     36.15 o 
  -2  18   9      789.65      800.29     62.20 o 
  -1  18   9       32.52        8.81     28.58 o 
   0  18   9      110.31      166.91     38.23 o 
   1  18   9       42.20      -15.25     28.19 o 
   2  18   9       86.17       40.08     42.45 o 
  -4  19   9      148.43      183.34     50.86 o 
  -3  19   9      358.38      405.88     48.25 o 
  -2  19   9       14.81        3.01     29.68 o 
  -1  19   9       10.85      -22.90     30.57 o 
   0  19   9       52.22       62.93     34.97 o 
   1  19   9        7.72       -5.69     32.57 o 
  -3  20   9        2.10      -16.55     31.79 o 
  -2  20   9       22.20       61.44     33.93 o 
  -1  20   9        4.96       20.79     29.30 o 
   0  20   9      580.62      625.12     60.88 o 
  -2  21   9      134.79      159.13     41.14 o 
  -1  21   9       25.96       94.73     38.78 o 
   0  21   9      172.91      140.42     42.42 o 
  -6   0  10      440.59      329.05     74.25 o 
  -4   0  10       50.05       39.43     23.79 o 
  -2   0  10       51.58       33.04     20.55 o 
   0   0  10     1184.28     1159.79     54.02 o 
   2   0  10       29.28       11.69     20.91 o 
   4   0  10        1.73      -34.94     58.24 o 
  -7   1  10      200.46      161.06     43.20 o 
  -6   1  10        2.81       12.59     38.58 o 
  -5   1  10      370.31      346.92     52.38 o 
  -4   1  10       17.94       47.54     18.37 o 
  -3   1  10     1077.55     1101.64     97.51 o 
  -2   1  10      712.06      795.92     42.71 o 
  -1   1  10     1558.89     1581.63     76.09 o 
   0   1  10     1176.39     1140.81     74.20 o 
   1   1  10     1648.22     1617.03     78.39 o 
   2   1  10      111.45       90.84     23.11 o 
   3   1  10      630.64      696.99     58.11 o 
   4   1  10       94.77       97.04     49.92 o 
  -7   2  10        5.09      -29.67     55.33 o 
  -6   2  10      195.84      148.84     43.20 o 
  -5   2  10      169.62      189.17     45.81 o 
  -4   2  10      736.42      806.25     61.57 o 
  -3   2  10       20.99        5.76     18.35 o 
  -2   2  10      100.48      115.64     18.75 o 
  -1   2  10      510.41      513.30     44.92 o 
   0   2  10       18.06        3.60     21.94 o 
   1   2  10      229.49      251.83     41.34 o 
   2   2  10      245.09      224.69     28.23 o 
   3   2  10       94.28      103.99     33.86 o 
   4   2  10       18.00      -44.95     35.42 o 
  -7   3  10      114.44       77.85     50.96 o 
  -6   3  10       18.62        2.91     35.00 o 
  -5   3  10      693.83      784.01     73.56 o 
  -4   3  10        8.64       16.17     16.88 o 
  -3   3  10      851.79      861.52     51.74 o 
  -2   3  10     1332.58     1338.36     51.94 o 
  -1   3  10      481.42      494.92     44.06 o 
   0   3  10        0.42      -18.97     19.75 o 
   1   3  10      854.64      869.65     60.52 o 
   2   3  10        2.30      -13.34     17.68 o 
   3   3  10     1693.38     1781.64     82.36 o 
   4   3  10       20.60       13.87     44.78 o 
  -7   4  10        9.80       -4.54     43.68 o 
  -6   4  10       42.00       10.60     36.45 o 
  -5   4  10       12.93      -39.19     30.78 o 
  -4   4  10        2.85        3.95     20.24 o 
  -3   4  10       57.98        8.74     23.45 o 
  -2   4  10     1988.10     1869.45     77.77 o 
  -1   4  10       10.69        0.39     20.45 o 
   0   4  10        5.39       -6.99     19.67 o 
   1   4  10       32.08       20.09     17.55 o 
   2   4  10        5.78      -15.63     19.18 o 
   3   4  10       52.87        8.42     22.49 o 
   4   4  10        7.83      -26.54     39.99 o 
  -7   5  10       53.36       58.60     38.12 o 
  -6   5  10      109.18      146.91     42.72 o 
  -5   5  10      684.62      674.31     93.91 o 
  -4   5  10      100.47      132.09     28.58 o 
  -3   5  10     2186.35     2190.95     98.98 o 
  -2   5  10     1408.92     1449.46     71.77 o 
  -1   5  10      605.47      577.02     46.54 o 
   0   5  10      129.37      121.49     28.32 o 
   1   5  10        4.39        4.81     22.43 o 
   2   5  10      171.19      181.91     28.48 o 
   3   5  10      711.52      693.12     92.68 o 
  -7   6  10       40.84      -23.40     44.41 o 
  -6   6  10       58.10       30.42     37.06 o 
  -5   6  10       76.22       62.02     50.96 o 
  -4   6  10       79.58       76.80     29.60 o 
  -3   6  10      196.98      228.58     31.72 o 
  -2   6  10      389.14      397.92     39.05 o 
  -1   6  10      768.30      800.21     58.84 o 
   0   6  10       12.34       -4.19     19.66 o 
   1   6  10       46.21       27.06     27.11 o 
   2   6  10      167.35      118.39     25.29 o 
   3   6  10       44.74       29.25     24.39 o 
  -6   7  10      148.82       97.85     42.99 o 
  -5   7  10      460.18      547.93    168.16 o 
  -4   7  10      669.26      787.62     58.72 o 
  -3   7  10     1104.77     1232.38     64.63 o 
  -2   7  10       67.81      105.63     25.66 o 
  -1   7  10      344.33      330.57     37.93 o 
   0   7  10        4.44        4.16     21.51 o 
   1   7  10      155.32      173.23     33.19 o 
   2   7  10      853.72      739.27     55.58 o 
   3   7  10      531.30      542.16     48.79 o 
  -6   8  10       59.20       54.67     46.86 o 
  -5   8  10       42.44       32.57     38.48 o 
  -4   8  10      515.47      559.19     42.79 o 
  -3   8  10      528.03      604.10     46.54 o 
  -2   8  10        1.84        1.07     21.87 o 
  -1   8  10      117.74       95.27     27.62 o 
   0   8  10      425.18      445.86     44.34 o 
   1   8  10       64.19       62.54     26.82 o 
   2   8  10        2.56       12.97     20.70 o 
   3   8  10        9.71      -18.64     22.06 o 
  -6   9  10      154.19       77.26     55.62 o 
  -5   9  10      566.80      559.52     52.56 o 
  -4   9  10      370.95      436.66     88.64 o 
  -3   9  10       38.95       28.22     25.22 o 
  -2   9  10      702.87      650.66     88.47 o 
  -1   9  10      244.90      187.48     34.56 o 
   0   9  10      356.21      369.78     41.51 o 
   1   9  10     1141.50     1086.08     94.78 o 
   2   9  10      250.03      258.03     32.00 o 
   3   9  10      159.69      158.91     33.22 o 
  -6  10  10        2.16      -19.20     61.84 o 
  -5  10  10      305.54      263.08     48.63 o 
  -4  10  10       50.37        9.03     45.03 o 
  -3  10  10      196.83      193.47     31.15 o 
  -2  10  10       25.54      -15.63     20.30 o 
  -1  10  10       76.85       38.47     24.70 o 
   0  10  10        4.71       23.19     23.82 o 
   1  10  10      400.76      392.89     45.37 o 
   2  10  10        8.09        6.37     19.80 o 
   3  10  10      119.67       83.47     28.16 o 
  -6  11  10      191.98      140.48     45.13 o 
  -5  11  10      325.04      241.53     41.61 o 
  -4  11  10      224.45      240.97     47.07 o 
  -3  11  10      321.85      450.46     39.22 o 
  -2  11  10      690.05      853.45     58.03 o 
  -1  11  10      361.45      417.95     43.68 o 
   0  11  10      615.31      646.46     54.29 o 
   1  11  10       37.71       25.69     25.95 o 
   2  11  10      973.73     1032.52     76.07 o 
   3  11  10       66.92       91.68     28.94 o 
  -6  12  10        3.93      -44.28     31.46 o 
  -5  12  10     1151.35      881.04     64.41 o 
  -4  12  10       36.12       22.06     27.11 o 
  -3  12  10      161.77      214.44     30.09 o 
  -2  12  10        1.07       12.79     25.39 o 
  -1  12  10      103.24       76.96     27.98 o 
   0  12  10       84.70       72.87     29.37 o 
   1  12  10       13.51       11.78     25.83 o 
   2  12  10        5.72       10.23     30.13 o 
  -5  13  10      405.81      428.28     51.09 o 
  -4  13  10      220.62      189.53     31.07 o 
  -3  13  10        3.97       26.61     21.57 o 
  -2  13  10      698.44      863.44     92.26 o 
  -1  13  10        7.99       10.72     24.52 o 
   0  13  10      554.81      535.52     52.10 o 
   1  13  10      614.03      619.73    102.13 o 
   2  13  10      720.78      716.64     62.29 o 
  -5  14  10        1.59       20.40     33.42 o 
  -4  14  10      192.69      255.54     43.35 o 
  -3  14  10      189.57      190.84     30.09 o 
  -2  14  10       14.21       11.22     21.28 o 
  -1  14  10      331.63      351.79     42.77 o 
   0  14  10        0.18      -12.60     23.17 o 
   1  14  10      101.72      100.92     43.71 o 
   2  14  10       40.08       22.60     29.86 o 
  -5  15  10       18.83       85.66     50.16 o 
  -4  15  10      522.95      682.42    111.77 o 
  -3  15  10      229.47      228.09     38.55 o 
  -2  15  10      996.11      910.34     57.17 o 
  -1  15  10       13.45       -1.23     23.32 o 
   0  15  10      167.05      171.46     41.97 o 
   1  15  10        2.83       30.94     36.78 o 
   2  15  10      452.45      441.88     52.93 o 
  -4  16  10      128.98       37.44     51.92 o 
  -3  16  10      236.85      289.14     46.19 o 
  -2  16  10       79.75      101.67     38.17 o 
  -1  16  10        8.91       -0.24     32.29 o 
   0  16  10       26.61       12.42     29.26 o 
   1  16  10      352.83      471.13     61.90 o 
  -4  17  10      690.79      880.76     94.40 o 
  -3  17  10       33.42        8.56     28.98 o 
  -2  17  10      104.65      111.20     31.03 o 
  -1  17  10       21.98       46.71     34.85 o 
   0  17  10      313.74      266.03     44.52 o 
   1  17  10       86.51       32.78     33.85 o 
  -4  18  10        7.53       46.77     38.37 o 
  -3  18  10       99.27       54.41     32.82 o 
  -2  18  10       42.03       10.12     28.29 o 
  -1  18  10       29.37       10.14     29.37 o 
   0  18  10        2.88       -5.69     30.96 o 
  -3  19  10        6.23      -41.09     27.39 o 
  -2  19  10      143.38      134.38     40.33 o 
  -1  19  10      112.63      136.82     39.91 o 
   0  19  10      176.38       97.51     38.47 o 
  -5   0  11      670.73      567.83     96.09 o 
  -3   0  11      217.43      205.48     67.70 o 
  -1   0  11      243.66      276.16     61.15 o 
   1   0  11     1809.63     1804.08    168.16 o 
   3   0  11     1793.17     2053.91    148.76 o 
  -6   1  11      148.73      166.42     47.22 o 
  -5   1  11       21.62       37.88     42.22 o 
  -4   1  11      153.48      148.00     47.22 o 
  -3   1  11       68.03        8.14     22.04 o 
  -2   1  11       72.20      104.10     25.34 o 
  -1   1  11        5.32      -17.07     22.45 o 
   0   1  11       61.75       82.11     27.42 o 
   1   1  11       64.10       43.75     29.05 o 
   2   1  11      149.53      110.26     34.43 o 
   3   1  11        8.83       -2.42     33.40 o 
  -6   2  11        0.59      -32.62     35.24 o 
  -5   2  11      411.58      510.41     65.22 o 
  -4   2  11        0.25      -33.53     31.39 o 
  -3   2  11      683.16      711.50     51.01 o 
  -2   2  11      336.91      352.50     44.13 o 
  -1   2  11     1112.84     1201.80     70.38 o 
   0   2  11        8.16      -11.51     20.79 o 
   1   2  11     1125.59     1196.64     81.75 o 
   2   2  11       43.74       18.42     28.85 o 
   3   2  11      413.76      297.36     61.67 o 
  -6   3  11       98.97      141.62     46.29 o 
  -5   3  11      188.71      274.18     51.80 o 
  -4   3  11       44.49       11.17     49.50 o 
  -3   3  11       74.93       72.65     25.95 o 
  -2   3  11      756.70      743.92     57.16 o 
  -1   3  11      148.74      116.99     30.16 o 
   0   3  11       92.53      120.01     30.47 o 
   1   3  11       18.61       11.47     26.19 o 
   2   3  11        2.76       18.49     27.73 o 
   3   3  11       44.85       10.74     35.19 o 
  -6   4  11        1.87       10.96     37.02 o 
  -5   4  11      244.83      210.67     53.51 o 
  -4   4  11      395.33      436.63     63.81 o 
  -3   4  11     2366.32     2170.42     81.16 o 
  -2   4  11       52.89       69.59     25.34 o 
  -1   4  11      173.83      189.79     33.08 o 
   0   4  11      157.44      137.47     39.09 o 
   1   4  11      836.76      779.34     45.51 o 
   2   4  11      221.26      213.64     40.68 o 
   3   4  11      461.31      422.59     53.33 o 
  -6   5  11        3.47       45.54     39.08 o 
  -5   5  11       86.14      103.12    165.98 o 
  -4   5  11      638.62      629.09     76.44 o 
  -3   5  11       42.75       17.44     20.18 o 
  -2   5  11       28.01        1.56     22.48 o 
  -1   5  11       41.93       24.85     23.22 o 
   0   5  11       31.07        9.88     32.15 o 
   1   5  11       28.06       24.62     18.56 o 
   2   5  11        7.45        7.74     20.31 o 
   3   5  11        7.53       -5.91     31.33 o 
  -6   6  11        1.70       35.66     40.19 o 
  -5   6  11      970.94      970.39     98.28 o 
  -4   6  11     1297.11     1250.27    101.67 o 
  -3   6  11      384.33      415.38     39.79 o 
  -2   6  11       82.91       80.38     54.64 o 
  -1   6  11      204.14      236.09     35.10 o 
   0   6  11      236.58      182.34     35.44 o 
   1   6  11      650.54      670.00     81.22 o 
   2   6  11        7.23       26.94     22.84 o 
   3   6  11      172.84      218.16     43.26 o 
  -6   7  11       12.97       -4.60     38.96 o 
  -5   7  11      154.36      133.43     47.80 o 
  -4   7  11      237.69      251.57     57.54 o 
  -3   7  11       52.03       22.73     24.16 o 
  -2   7  11      112.08       97.00     28.80 o 
  -1   7  11      781.00      715.26     66.62 o 
   0   7  11       26.16       32.43     26.44 o 
   1   7  11       12.34       24.02     24.54 o 
   2   7  11       23.96       18.80     22.55 o 
  -6   8  11       95.33      128.04     50.89 o 
  -5   8  11      567.96      406.81    122.30 o 
  -4   8  11      448.58      445.30     66.82 o 
  -3   8  11      308.25      315.74     48.91 o 
  -2   8  11      112.89       83.87     28.47 o 
  -1   8  11      521.26      500.46     48.97 o 
   0   8  11      781.08      828.55     62.15 o 
   1   8  11       24.55       61.05     30.29 o 
   2   8  11      207.26      203.65     34.49 o 
  -6   9  11       76.44       43.15     44.74 o 
  -5   9  11      137.22      146.13     50.16 o 
  -4   9  11       49.56       62.03     31.27 o 
  -3   9  11      227.79      265.04     35.98 o 
  -2   9  11      232.77      179.46     33.31 o 
  -1   9  11       17.86       47.47     26.64 o 
   0   9  11        0.06       10.63     25.43 o 
   1   9  11       13.63        4.71     27.46 o 
   2   9  11       60.79       86.38     26.99 o 
  -5  10  11       61.60       40.41     48.77 o 
  -4  10  11      472.37      467.38     70.35 o 
  -3  10  11        4.15       24.72     22.57 o 
  -2  10  11      122.99      174.75     40.36 o 
  -1  10  11      285.88      306.50     41.22 o 
   0  10  11       67.48       56.92     28.58 o 
   1  10  11      611.92      576.91     56.03 o 
   2  10  11     1012.04      923.56     56.37 o 
  -5  11  11      158.51       97.90     50.37 o 
  -4  11  11       21.48       31.35     31.00 o 
  -3  11  11       75.48       74.22     27.63 o 
  -2  11  11       43.94       87.09     29.40 o 
  -1  11  11       34.62       69.02     36.10 o 
   0  11  11       83.46       84.90     31.18 o 
   1  11  11        6.74       36.45     28.86 o 
   2  11  11       50.00       39.61     25.18 o 
  -5  12  11      186.49      175.95     86.63 o 
  -4  12  11      330.54      377.17     50.29 o 
  -3  12  11       39.31       80.65     27.18 o 
  -2  12  11      391.94      410.17     46.34 o 
  -1  12  11       66.24       97.73     31.60 o 
   0  12  11      914.92     1021.51     71.44 o 
   1  12  11      230.94      209.90     72.71 o 
  -5  13  11      240.81      162.58     53.69 o 
  -4  13  11       20.52        8.98     34.80 o 
  -3  13  11        3.12      -36.39     24.26 o 
  -2  13  11        3.31       -1.64     26.09 o 
  -1  13  11       71.34      125.09     33.24 o 
   0  13  11       27.28        5.58     28.26 o 
   1  13  11      157.58       80.29     34.43 o 
  -4  14  11      535.81      684.03     79.90 o 
  -3  14  11       48.69       54.81     31.81 o 
  -2  14  11      250.19      341.66     39.46 o 
  -1  14  11      361.81      384.41     48.18 o 
   0  14  11      808.61      942.06     83.85 o 
   1  14  11        0.33      -21.44     29.63 o 
  -4  15  11       85.22       41.69     49.66 o 
  -3  15  11        4.04        4.91     28.25 o 
  -2  15  11       20.49       29.00     25.39 o 
  -1  15  11        6.92       12.65     25.38 o 
   0  15  11      117.63      134.59     38.65 o 
  -3  16  11       19.12       18.24     30.79 o 
  -2  16  11       94.15      113.05     31.07 o 
  -1  16  11        4.21       32.01     29.85 o 
   0  16  11      863.41      958.51     79.59 o 
  -3  17  11       42.51       -4.08     31.00 o 
  -2  17  11        0.12        5.83     26.28 o 
  -1  17  11      149.67      157.79     36.34 o 
  -6   0  12       65.95       39.31     58.24 o 
  -4   0  12        3.95       10.19     50.96 o 
  -2   0  12       91.26       63.26     35.51 o 
   0   0  12       63.12       78.48     42.49 o 
   2   0  12        0.74       23.00     40.11 o 
  -6   1  12       70.06       20.22     41.61 o 
  -5   1  12      378.19      430.97     67.95 o 
  -4   1  12       36.95      -27.93     32.82 o 
  -3   1  12      243.75      239.66     46.86 o 
  -2   1  12        0.08       20.16     22.70 o 
  -1   1  12     1291.43     1218.69     74.37 o 
   0   1  12       63.81       73.89     29.61 o 
   1   1  12      761.36      818.67     66.76 o 
   2   1  12       18.54       48.86     29.94 o 
  -6   2  12       17.40      -53.51     35.67 o 
  -5   2  12       84.02      153.48     52.48 o 
  -4   2  12      213.48      270.06     56.10 o 
  -3   2  12        0.03      -22.17     20.32 o 
  -2   2  12       50.86       55.61     25.93 o 
  -1   2  12      132.57       92.72     31.55 o 
   0   2  12        6.41       24.87     25.47 o 
   1   2  12      115.36      171.32     38.84 o 
   2   2  12        1.03       -8.04     27.08 o 
  -6   3  12        0.57      -27.66     38.09 o 
  -5   3  12      525.17      603.29     77.68 o 
  -4   3  12      468.63      414.74     66.35 o 
  -3   3  12      189.09      171.84     32.32 o 
  -2   3  12        0.41      -14.13     20.21 o 
  -1   3  12      454.98      376.26     44.07 o 
   0   3  12        4.38       -2.54     24.23 o 
   1   3  12     1547.79     1594.26     91.07 o 
   2   3  12       85.01       49.17     32.07 o 
  -6   4  12       31.74       43.94     41.98 o 
  -5   4  12        0.06      -21.39     39.63 o 
  -4   4  12      227.75      149.56     52.48 o 
  -3   4  12      214.36      257.34     35.84 o 
  -2   4  12       22.01       -8.84     22.06 o 
  -1   4  12       16.11       16.65     24.83 o 
   0   4  12        9.74        2.75     24.83 o 
   1   4  12       35.91       32.86     30.53 o 
   2   4  12       66.18       77.02     34.61 o 
  -5   5  12      425.37      563.57     75.62 o 
  -4   5  12      372.56      449.26     70.01 o 
  -3   5  12      933.48     1004.36     64.05 o 
  -2   5  12       30.07       35.81     25.49 o 
  -1   5  12      330.26      347.83     42.88 o 
   0   5  12      248.73      249.78     40.46 o 
   1   5  12      398.53      418.19     49.84 o 
   2   5  12       13.22       -6.39     31.14 o 
  -5   6  12       88.49      154.63     52.38 o 
  -4   6  12        0.78       23.10     44.41 o 
  -3   6  12      118.66       69.90     48.75 o 
  -2   6  12      171.21       99.02     45.39 o 
  -1   6  12       53.97       30.90     37.08 o 
   0   6  12      173.20      183.47     38.12 o 
   1   6  12       26.58        9.96     28.84 o 
   2   6  12        0.45      -10.70     63.26 o 
  -5   7  12      429.60      380.53     74.98 o 
  -4   7  12       79.84       42.22     43.24 o 
  -3   7  12      497.49      590.34     51.19 o 
  -2   7  12       46.47       26.58     27.11 o 
  -1   7  12       10.15       14.37     26.49 o 
   0   7  12      244.98      207.93     39.80 o 
   1   7  12      648.46      524.73     56.30 o 
  -5   8  12       34.42       44.82     47.22 o 
  -4   8  12        3.23      -18.02     37.02 o 
  -3   8  12       35.36       57.64     31.07 o 
  -2   8  12        4.07       -7.79     25.41 o 
  -1   8  12       17.21       43.48     29.03 o 
   0   8  12      199.13      257.52     41.55 o 
   1   8  12        2.67      -28.24     43.50 o 
  -5   9  12      133.17       52.41     65.52 o 
  -4   9  12      154.16      162.14     41.21 o 
  -3   9  12      100.87      137.96     39.33 o 
  -2   9  12      370.28      375.95     50.44 o 
  -1   9  12      200.27      146.66     34.49 o 
   0   9  12      513.55      600.32     60.66 o 
   1   9  12      384.67      485.06     54.82 o 
  -5  10  12       68.22       35.36    101.92 o 
  -4  10  12       14.84      -45.83     30.55 o 
  -3  10  12        5.48      -23.20     29.29 o 
  -2  10  12        1.63      -24.48     24.51 o 
  -1  10  12      291.44      352.40     54.66 o 
   0  10  12       12.22       38.17     30.79 o 
   1  10  12        3.57       -6.92     28.93 o 
  -4  11  12      249.07      376.96     73.53 o 
  -3  11  12      192.15      263.44     48.57 o 
  -2  11  12      111.44      116.40     33.53 o 
  -1  11  12      405.32      388.41     54.60 o 
   0  11  12      711.97      745.77     64.75 o 
  -4  12  12       22.90        1.86     47.47 o 
  -3  12  12       22.27       24.18     29.68 o 
  -2  12  12       13.02       -7.42     28.47 o 
  -1  12  12        8.71       -4.70     26.25 o 
   0  12  12       28.33       31.08     31.65 o 
  -4  13  12      264.31      273.93     67.15 o 
  -3  13  12       14.73       -5.93     27.17 o 
  -2  13  12      426.05      622.11     57.46 o 
  -1  13  12      298.97      345.35     47.33 o 
   0  13  12      296.81      253.94     45.07 o 
  -3  14  12        0.13      -34.14     29.96 o 
  -2  14  12        1.30        0.67     27.86 o 
  -1  14  12      156.33      248.16     44.25 o 
  -5   0  13      317.08      334.87     96.09 o 
  -3   0  13      160.20      264.82     56.58 o 
  -1   0  13      140.36      148.23     51.62 o 
   1   0  13     2127.70     2099.25    153.85 o 
  -5   1  13       16.41      -54.36     40.04 o 
  -4   1  13        2.12      -46.59     38.09 o 
  -3   1  13       72.58       77.10     30.29 o 
  -2   1  13        5.71        8.96     26.27 o 
  -1   1  13       17.55       25.53     28.08 o 
   0   1  13        2.48       -3.89     29.18 o 
   1   1  13       28.85       69.92     34.11 o 
  -5   2  13      104.11       43.57     48.26 o 
  -4   2  13       50.15       17.75     43.75 o 
  -3   2  13      467.11      601.86     58.42 o 
  -2   2  13       96.59      106.08     32.44 o 
  -1   2  13     1114.37     1101.01     74.08 o 
   0   2  13        1.33      -20.45     28.78 o 
   1   2  13      418.74      327.93     48.70 o 
  -5   3  13       12.36      -74.25     49.50 o 
  -4   3  13        0.31      100.95     48.83 o 
  -3   3  13       36.32        8.08     27.07 o 
  -2   3  13       10.00       53.64     30.21 o 
  -1   3  13       75.90       86.61     47.28 o 
   0   3  13        1.43       -6.89     29.23 o 
   1   3  13        4.52       -9.46     31.15 o 
  -5   4  13      375.28      541.17     88.81 o 
  -4   4  13        2.98       40.33     58.24 o 
  -3   4  13      197.49      260.75     48.16 o 
  -2   4  13       16.66      -12.47     27.86 o 
  -1   4  13      713.12      695.81     60.31 o 
   0   4  13       49.84       79.09     35.05 o 
  -5   5  13        1.97       32.36     45.81 o 
  -4   5  13        2.02       53.70     43.53 o 
  -3   5  13       35.01       -8.81     31.40 o 
  -2   5  13       27.32       38.14     30.40 o 
  -1   5  13       12.45      -23.21     32.78 o 
   0   5  13       35.23       70.26     35.85 o 
  -4   6  13        1.43       24.88     45.16 o 
  -3   6  13      112.19       63.91     35.55 o 
  -2   6  13      484.13      530.22     62.41 o 
  -1   6  13      315.04      421.16     49.72 o 
   0   6  13       45.35       40.03     31.94 o 
  -4   7  13       76.51      128.32     53.69 o 
  -3   7  13       31.79       46.57     35.78 o 
  -2   7  13        5.32       20.30     28.12 o 
  -1   7  13        0.04       -8.09     28.26 o 
   0   7  13        1.46        0.08     29.05 o 
  -4   8  13       28.23       55.91     51.35 o 
  -3   8  13      363.66      357.13     55.43 o 
  -2   8  13      372.37      442.30     50.39 o 
  -1   8  13      289.30      287.85     44.61 o 
   0   8  13      423.59      498.13     62.99 o 
  -4   9  13       53.46      -75.35     57.51 o 
  -3   9  13       36.57      105.56     55.59 o 
  -2   9  13       77.20       87.82     35.13 o 
  -1   9  13        1.21       10.25     29.29 o 
  -3  10  13      108.85       19.75     50.23 o 
  -2  10  13       25.46       64.50     47.07 o 
  -1  10  13      207.89      177.33     42.22 o 
  -2  11  13        0.53       -8.93     29.09 o 
  -2   0  14        0.85      -39.66     44.07 o 
  -3   1  14      296.20      288.52     67.99 o 
  -2   1  14        0.07       13.81     33.06 o 
  -1   1  14      856.44      874.72     71.11 o 
  -3   2  14       11.98      -51.03     43.09 o 
  -2   2  14        0.78       32.98     34.11 o 
  -1   2  14      156.91      115.88     70.19 o 
  -3   3  14      211.83      154.19    112.84 o 
  -2   3  14       21.16       53.91     37.21 o 
  -3   4  14       11.89      -47.07     40.19 o 
  -2   4  14        0.15      -39.79     28.22 o 
                                                 
